# Supplementary material for: Using multimodal MRI to investigate alterations in brain structure and function in the BBZDR/Wor rat model of type 2 diabetes
Source: Animal Model Exp Med. 2020 Dec 29;3(4):285–94. doi: 10.1002/ame2.12140 (PMC7824967; doi:10.1002/ame2.12140)
Supplement: Supplementary file 1 — Table S1 Table Brain Volumes [file AME2-3-285-s001.xlsx]

## Sheet: Sheet1
	Change in Brain Volume (mm3)
		Control			Diabetic
	Brain Area	Avg	SD		Avg	SD	P-val
	primary somatosensory ctx upper lip	21.0512	1.32066	>	18.7987	1.57712	0.00787655
	5th cerebellar lobule	28.3012	1.86146	>	25.4812	1.92045	0.00989334
	substantia nigra compacta	1.87375	0.3043	>	1.4725	0.231501	0.0101718
	3rd cerebellar lobule	19.3325	1.81356	>	16.3375	2.62287	0.018788
	crus 1 of ansiform lobule	34.0187	2.80945	>	30.0825	3.15657	0.0196076
	primary somatosensory ctx hindlimb	11.2275	0.56752	>	9.90625	1.34318	0.0225474
	anterior lobe pituitary	6.52	0.567375	>	5.56	0.942034	0.0270304	FDR
	dorsal medial striatum	19.46	1.16253	>	17.585	1.84455	0.0290126	p = 0.024
	external plexiform layer	28.6825	1.74022	>	26.5362	1.79556	0.0292697
	pontine nuclei	10.4763	0.536894	>	9.375	1.20082	0.0328177
	dorsal lateral striatum	29.355	2.11469	>	27.05	1.7908	0.033789
	temporal ctx	5.7875	0.912935	>	4.96	0.425307	0.0356917
	primary somatosensory ctx forelimb	20.5325	1.45062	>	18.8963	1.37425	0.0362284
	primary somatosensory ctx barrel field	34.765	3.78392	>	30.8188	2.9845	0.0362296
	retrosplenial rostral ctx	8.98875	0.308565	>	8.315	0.775297	0.0385189
	ventral lateral striatum	25.1187	1.72855	>	22.9913	2.04752	0.0413909
	lateral septal nucleus	16.6913	1.69627	>	14.9712	1.39141	0.043649
	white matter	82.5325	5.29314	>	76.425	5.87207	0.0463755
	entorhinal ctx	37.6525	3.94476	>	33.1838	4.23397	0.0464562
	2nd cerebellar lobule	15.5325	1.72794	>	13.1713	2.52998	0.0468314
	granular cell layer	29.7362	1.62119	>	27.735	2.07233	0.0493952
	substantia nigra reticularis	4.8325	0.667827	>	3.96	0.989589	0.0577353
	accumbens shell	11.56	1.2535	>	10.3863	1.02479	0.0595301
	reticular nucleus midbrain	18.505	2.00847	>	16.5137	1.91981	0.0621355
	primary somatosensory ctx shoulder	3.05375	0.738259	>	2.29125	0.78213	0.0646681
	trapezoid body	2.21625	0.340039	>	1.90875	0.288713	0.0715225
	parietal ctx	14.3012	1.50678	>	12.4175	2.28414	0.0718648
	4th cerebellar lobule	16.5263	1.35287	>	15.3737	1.00774	0.0738088
	CA3 hippocampus ventral	7.19375	1.47075	>	5.98125	1.04353	0.0779871
	raphe magnus	1.64875	0.152638	>	1.4975	0.172689	0.0846016
	accumbens core	10.0075	1.47305	>	8.85	0.993939	0.0867002
	DPGi	2.35375	0.403199	>	2.68125	0.314481	0.0915598
	anterior cingulate area	29.285	2.78809	>	27.11	1.93995	0.0916178
	glomerular layer	25.0513	1.91214	>	23.35	1.85398	0.0923462
	retrosplenial caudal ctx	27.4962	1.33724	>	26.1788	1.66324	0.102686
	rostral piriform ctx	23.8125	1.83515	>	22.2138	1.82931	0.102861
	CA3 dorsal	14.8187	0.790089	>	13.9675	1.15769	0.107857
	secondary somaotsensory ctx	14.1913	1.33185	>	13.06	1.30484	0.108182
	CA1 dorsal	22.705	1.58877	>	21.3125	1.71039	0.113716
	simple lobule cerebellum	11.8963	2.40079	>	10.2362	1.46839	0.117444
	locus ceruleus	0.69	0.116128	>	0.59875	0.112433	0.132642
	visual 1 ctx	24.6363	2.52087	>	22.725	2.31881	0.136825
	prerubral field	2.07625	0.470833	>	1.695	0.498397	0.138092
	central medial thalamic nucleus	1.96	0.18158	>	1.80625	0.208665	0.138237
	anterior hypothalamic area	5.48	0.604979	>	4.995	0.658808	0.147393
	diagonal band of Broca	3.54	0.221295	>	3.3175	0.354552	0.154355
	reticular nucleus	9.5275	1.07416	>	8.71375	1.10636	0.157731
	prelimbic ctx	10.2325	0.665234	>	9.65	0.890313	0.160384
	ventral medial nucleus	1.015	0.301188	<	1.37875	0.632443	0.164016
	endopiriform nucleus	11.7788	0.951051	>	11.0475	1.04086	0.164492
	caudal piriform ctx	25.9937	2.60459	>	24.28	2.14572	0.172864
	medial mammillary nucleus	1.57625	0.329239	>	1.20875	0.685137	0.19304
	magnocellular preoptic nucleus	1.92	0.35617	<	2.10875	0.179797	0.202199
	olfactory tubercles	12.925	0.553198	>	12.4812	0.76572	0.205211
	extended amydala	3.5725	0.535504	>	3.1825	0.649016	0.21096
	cortical amygdaloid nucleus	6.6	1.17404	>	5.89875	0.960304	0.212049
	claustrum	9.8525	0.740902	>	9.3375	0.906055	0.23373
	parafascicular thalamic nucleus	6.66	0.893564	>	6.16875	0.680282	0.236355
	central gray	4.0225	0.426204	>	3.7275	0.532373	0.241332
	medial dorsal thalamic nucleus	2.99	0.311402	<	3.25375	0.529553	0.244707
	lateral orbital ctx	12.1587	0.795962	>	11.4788	1.38748	0.249152
	dentate gyrus dorsal	12.3388	0.991383	>	11.7438	1.00493	0.253011
	root of trigeminal nerve	15.775	1.05092	>	15.1375	1.09267	0.254077
	substantia innominata	0.7525	0.312078	<	0.89125	0.120171	0.260165
	olivary nucleus	0.95	0.213943	>	0.8275	0.20714	0.264068
	raphe obscurus nucleus	0.57	0.188452	>	0.4525	0.217633	0.267656
	anterior thalamic nuclei	6.84625	1.18096	>	6.22875	1.04581	0.286872
	posterior hypothalamic area	2.90875	0.548932	>	2.61625	0.510152	0.288213
	primary motor ctx	44.9138	4.09604	>	42.9438	3.02035	0.292054
	reticulotegmental nucleus	0.81625	0.188599	>	0.6775	0.306163	0.293539
	raphe linear	1.56	0.303833	>	1.38875	0.324981	0.294657
	solitary tract nucleus	3.76	0.745443	>	3.3225	0.862633	0.296091
	10th cerebellar lobule	3.53125	0.874797	<	3.935	0.586759	0.296623
	lateral amygdaloid nucleus	2.46875	0.420525	>	2.27875	0.282764	0.306878
	ventral tegmental area	1.385	0.432897	>	1.16375	0.411372	0.312438
	inferior olivary complex	2.54375	0.512415	>	2.26125	0.585258	0.321752
	subiculum dorsal	10.09	2.12625	>	8.9425	2.38479	0.326942
	gigantocellular reticular nucleus pons	19.4488	3.08998	>	17.835	3.28287	0.328513
	tenia tecta ctx	4.9675	0.581838	>	4.68625	0.529742	0.329189
	cochlear nucleus	3.0525	0.546044	>	2.845	0.235554	0.340439
	medial amygdaloid nucleus	3.2575	0.521338	<	3.5325	0.614765	0.350936
	parabrachial nucleus	4.44875	0.728902	>	4.12875	0.608287	0.356579
	supramammillary nucleus	0.85125	0.324937	>	0.725	0.196977	0.363273
	red nucleus	1.4725	0.30368	>	1.34875	0.223699	0.369134
	suprachiasmatic nucleus	0.32375	0.112876	>	0.265	0.141724	0.374595
	principal sensory nucleus trigeminal	9.55125	0.961612	>	9.0225	1.32805	0.377149
	globus pallidus	7.8225	0.70077	>	7.50625	0.69959	0.381627
	median raphe nucleus	2.16875	0.472937	>	1.955	0.497967	0.393542
	CA1 hippocampus ventral	9.6725	1.51047	>	9.09375	1.10943	0.397153
	medial preoptic area	3.02625	0.80932	<	3.34375	0.641671	0.399247
	lemniscal nucleus	4.84625	0.60519	>	4.49625	0.96927	0.400912
	medial orbital ctx	2.735	0.624957	<	3.075	0.941822	0.409198
	motor trigeminal nucleus	3.7625	0.502074	>	3.45375	0.896484	0.409679
	pontine reticular nucleus caudal	13.6837	1.17073	>	13.1088	1.58752	0.423479
	ventral posteriolmedial thalamic nucleus	5.3475	0.672495	>	5.085	0.599333	0.423635
	White Matter	11.2613	2.8691	>	10.2	2.3461	0.431547
	facial nucleus	6.11625	0.712199	>	5.87625	0.449506	0.433709
	zona incerta	4.6425	0.418902	>	4.48375	0.373934	0.437279
	dorsomedial tegmental area	2.945	0.519918	>	2.695	0.720912	0.439578
	PCRt	15.9513	2.31264	>	14.9775	2.60735	0.442562
	periolivary nucleus	3.3225	0.697828	>	3.10625	0.409492	0.462206
	insular ctx	51.9787	3.70862	>	50.5525	3.9539	0.469092
	ventral medial striatum	7.82125	1.12201	>	7.43375	1.02228	0.482138
	periaqueductal gray thalamus	15.2975	1.17752	>	14.7675	1.75059	0.48904
	infralimbic ctx	7.23375	0.675446	>	6.9875	0.719519	0.491916
	vestibular nucleus	7.6175	0.63995	>	7.83625	0.637225	0.504464
	reuniens nucleus	2.85875	0.14923	>	2.785	0.268913	0.508661
	CA2	2.19875	0.326034	<	2.30125	0.280583	0.511293
	ventromedial thalamic nucleus	3.43125	0.453162	<	3.56375	0.361779	0.528536
	8th cerebellar lobule	3.80375	1.20924	>	3.43875	1.07732	0.534115
	copula of the pyramis	5.1675	1.38274	<	5.5825	1.24026	0.537615
	flocculus cerebellum	7.67125	1.09986	>	7.3725	0.770672	0.539359
	lateral hypothalamus	17.3588	1.57712	>	16.8725	1.66496	0.558285
	7th cerebellar lobule	2.94	0.616882	>	2.70875	0.949111	0.572563
	secondary motor ctx	18.7662	1.42596	<	19.18	1.45822	0.575217
	anterior amygdaloid nucleus	3.06625	0.243248	>	3.00625	0.180866	0.584421
	paramedian lobule	7.96375	1.54845	>	8.42625	1.81201	0.591766
	ectorhinal ctx	3.96375	0.782541	<	4.17375	0.782741	0.599938
	habenula nucleus	2.995	0.345998	>	3.07625	0.252809	0.600176
	perirhinal ctx	12.0625	2.10224	>	11.6237	1.02797	0.604211
	triangular septal nucleus	1.19625	0.598115	<	1.32	0.293744	0.607612
	frontal association ctx	10.2925	3.49987	>	9.5675	1.7706	0.609279
	paraventricular nuclus	0.68625	0.250994	>	0.61875	0.28099	0.620232
	dorsal raphe	0.965	0.255511	<	1.055	0.44346	0.626645
	auditory ctx	32.35	1.60794	>	31.9187	1.94492	0.636316
	superior colliculus	17.595	2.39605	>	17.0038	2.50131	0.636699
	subthalamic nucleus	0.9775	0.307931	>	0.91375	0.250139	0.656435
	sub coeruleus nucleus	3.74	0.721823	>	3.5925	0.58088	0.659405
	paraflocculus cerebellum	22.4738	1.61304	>	22.0063	2.58674	0.671075
	visual 2 ctx	20.3662	1.74948	>	20.0175	1.49536	0.674735
	lateral posterior thalamic nucleus	6.55875	0.53821	<	6.64375	0.228719	0.687213
	primary somatosensory ctx jaw	22.25	2.19218	>	21.7263	2.87844	0.688418
	bed nucleus stria terminalis	4.26625	0.592065	>	4.14125	0.709677	0.707804
	ventral orbital ctx	4.76	0.4112	>	4.67625	0.49894	0.719562
	medial septum	1.1225	0.285645	>	1.07375	0.262675	0.727646
	supraoptic nucleus	0.54375	0.129387	<	0.575	0.213542	0.728611
	arcuate nucleus	0.70375	0.144809	>	0.68	0.126604	0.73211
	lateral preoptic area	3.08	0.662786	>	3.17875	0.449267	0.73241
	ventrolateral thalamic nucleus	3.62	1.40165	<	3.86125	1.36963	0.732877
	6th cerebellar lobule	17.3275	3.30022	>	16.8937	1.42237	0.737883
	anterior olfactory nucleus	14.4825	1.562	>	14.2225	1.55583	0.743652
	medial pretectal area	1.02	0.319509	<	1.07125	0.321711	0.753916
	primary somatosensory ctx trunk	2.55125	1.44714	>	2.81125	1.80753	0.755476
	ventral subiculum	9.52125	2.04203	>	9.27125	1.12204	0.765987
	dorsal medial nucleus	1.16375	0.10141	<	1.195	0.289729	0.777608
	paraventricular nucleus	1.4575	0.395357	>	1.40125	0.388015	0.778161
	ventral anterior thalamic nucleus	2.6975	0.468912	>	2.7725	0.575791	0.779313
	lateral cerebellar nucleus	1.1825	0.121391	<	1.21	0.262787	0.792077
	ventral pallidum	5.85	0.833067	>	5.72625	1.01438	0.793621
	pineal gland	0.38625	0.0845049	>	0.37625	0.0953096	0.827481
	basal amygdaloid nucleus	11.2312	1.20098	<	11.3688	1.33527	0.831681
	interpeduncular nucleus	2.11125	0.476008	>	2.06	0.524186	0.840735
	medial geniculate	3.645	0.500628	>	3.7275	1.11263	0.851071
	pontine reticular nucleus oral	7.01125	1.16551	<	7.125	1.24063	0.8528
	central amygdaloid nucleus	5.325	0.425441	<	5.36875	0.500612	0.853302
	premammillary nucleus	0.85875	0.382489	<	0.89375	0.459408	0.870838
	intercalated amygdaloid nucleus	0.55625	0.159189	<	0.56625	0.0732778	0.874085
	posterior thalamic nucleus	10.7212	0.706489	<	10.7625	0.364486	0.885411
	9th cerebellar lobule	5.2325	1.39264	<	5.33	1.26507	0.885558
	retrochiasmatic nucleus	0.63375	0.17229	<	0.64625	0.175005	0.88758
	crus 2 of ansiform lobule	7.455	2.00262	<	7.64125	3.41033	0.895929
	medial cerebellar nucleus fastigial	1.0675	0.463396	>	1.045	0.501227	0.927043
	1st cerebellar lobule	2.09875	0.302203	<	2.1125	0.290308	0.927372
	anterior pretectal nucleus	5.02875	0.697842	<	5.05625	0.541794	0.931091
	pedunculopontine tegmental area	2.23125	0.447611	<	2.2525	0.655717	0.940725
	interposed nucleus	2.0325	0.342751	<	2.04875	0.503855	0.940945
	dentate gyrus ventral	7.69625	1.35043	>	7.65	1.28331	0.945012
	lateral geniculate	4.84	0.369981	<	4.85375	0.431275	0.946401
	neural lobe pituitary	0.78125	0.188788		0.77625	0.152591	0.954365
	lateral dorsal thalamic nucleus	1.1475	0.23693	>	1.14	0.286705	0.955324
	inferior colliculus	18.5162	0.879089	<	18.5563	4.16424	0.979168
	ventral posteriolateral thalamic nucleus	4.885	0.374357	>	4.88125	0.401939	0.984866
	precuniform nucleus	1.88375	0.485414		1.88	0.497479	0.98804
