# Supplementary material for: Using multimodal MRI to investigate alterations in brain structure and function in the BBZDR/Wor rat model of type 2 diabetes
Source: Animal Model Exp Med. 2020 Dec 29;3(4):285–94. doi: 10.1002/ame2.12140 (PMC7824967; doi:10.1002/ame2.12140)
Supplement: Supplementary file 2 — Table 1FA [file AME2-3-285-s002.xlsx]

## Sheet: Sheet1
		Fractional Anisotropy
			Control			BBDRZ/Wo
		Brain Area	Ave	SD		Ave	SD	P-val	Ω sq
		superior colliculus	0.29	0.0153	<	0.391	0.057	0.0015	0.745
		auditory ctx	0.263	0.0221	<	0.409	0.0527	0.0015	0.74
		inferior colliculus	0.303	0.017	<	0.401	0.0385	0.0015	0.738
		dentate gyrus dorsal	0.276	0.0151	<	0.377	0.0512	0.0016	0.736
		insular ctx	0.296	0.0151	<	0.416	0.0483	0.0016	0.736
		ventral lateral striatum	0.277	0.0206	<	0.386	0.0465	0.0016	0.732
		perirhinal ctx	0.334	0.0251	<	0.47	0.0383	0.0016	0.73
		ventral posteriolateral thalamic n.	0.419	0.0318	<	0.516	0.0321	0.0016	0.73
		reticular n. midbrain	0.34	0.0208	<	0.457	0.0765	0.0016	0.728
		rostral piriform ctx	0.316	0.0257	<	0.433	0.0364	0.0017	0.726
		primary somatosensory ctx jaw	0.293	0.0325	<	0.406	0.0629	0.0017	0.726
		subthalamic n.	0.444	0.0215	<	0.526	0.0288	0.0017	0.726
		basal amygdaloid n.	0.324	0.0461	<	0.423	0.0281	0.0017	0.724
		secondary motor ctx	0.321	0.0511	<	0.44	0.0447	0.0017	0.724
		posterior thalamic n.	0.297	0.0243	<	0.419	0.0626	0.0017	0.724
		ventral posteriolmedial thalamic n.	0.34	0.0245	<	0.463	0.0687	0.0017	0.724
		accumbens core	0.331	0.0267	<	0.437	0.0431	0.0017	0.722
		anterior olfactory n.	0.361	0.0308	<	0.473	0.045	0.0017	0.722
		claustrum	0.317	0.018	<	0.446	0.0556	0.0017	0.722
		dorsal lateral striatum	0.316	0.0331	<	0.421	0.0488	0.0017	0.722
		endopiriform n.	0.347	0.0325	<	0.459	0.0313	0.0017	0.722
		lateral preoptic area	0.307	0.0221	<	0.399	0.0537	0.0017	0.722
		medial orbital ctx	0.283	0.0368	<	0.45	0.108	0.0017	0.722
		secondary somaotsensory ctx	0.253	0.0229	<	0.386	0.0704	0.0017	0.722
		ventral orbital ctx	0.273	0.0243	<	0.44	0.0702	0.0017	0.722
		CA1 hippocampus ventral	0.284	0.0553	<	0.47	0.0458	0.0017	0.72
		lateral orbital ctx	0.277	0.0229	<	0.441	0.0664	0.0017	0.72
		granular cell layer	0.356	0.0395	<	0.514	0.0412	0.0017	0.719
		dorsal medial striatum	0.329	0.038	<	0.444	0.0556	0.002	0.695
		parietal ctx	0.317	0.0269	<	0.393	0.0553	0.0021	0.692
		3rd cerebellar lobule	0.31	0.0379	<	0.439	0.0543	0.0021	0.69
		parafascicular thalamic n.	0.286	0.0244	<	0.394	0.0774	0.0021	0.69
		primary somatosensory hindlimb	0.287	0.0293	<	0.387	0.035	0.0021	0.69
		ventral subiculum	0.333	0.0427	<	0.463	0.0509	0.0021	0.69
		magnocellular preoptic n.	0.341	0.046	<	0.459	0.0734	0.0021	0.688
		temporal ctx	0.299	0.0406	<	0.409	0.0478	0.0021	0.688
		prelimbic ctx	0.306	0.0387	<	0.461	0.0915	0.0021	0.686
		lateral geniculate	0.309	0.0348	<	0.44	0.0529	0.0025	0.663
		dentate gyrus ventral	0.294	0.0447	<	0.456	0.0608	0.0025	0.662
		anterior amygdaloid n.	0.301	0.0438	<	0.411	0.0426	0.0025	0.66
		lemniscal n.	0.36	0.0191	<	0.44	0.0666	0.0025	0.66
		4th cerebellar lobule	0.331	0.0313	<	0.426	0.0486	0.0026	0.655
		entorhinal ctx	0.334	0.0276	<	0.431	0.0426	0.0026	0.655
		ventromedial thalamic n.	0.329	0.0426	<	0.461	0.0609	0.0026	0.655
		olfactory tubercles	0.343	0.032	<	0.47	0.0597	0.0026	0.653
		medial preoptic area	0.273	0.0315	<	0.383	0.0699	0.0031	0.627
		reuniens n.	0.281	0.0254	<	0.384	0.0588	0.0031	0.627
		primary somatosensory ctx upper lip	0.261	0.0285	<	0.373	0.0741	0.0032	0.624
		tenia tecta ctx	0.281	0.0279	<	0.417	0.0763	0.0032	0.624
		medial geniculate	0.337	0.0269	<	0.47	0.0872	0.0032	0.622
		Ventricle	0.38	0.0258	<	0.447	0.0431	0.0037	0.6
		primary somatosensory ctx trunk	0.297	0.0403	<	0.384	0.055	0.0038	0.597
		accumbens shell	0.34	0.0316	<	0.44	0.0483	0.0039	0.594
		lateral posterior thalamic n.	0.281	0.0385	<	0.406	0.0556	0.0039	0.594
		infralimbic ctx	0.3	0.0412	<	0.429	0.0644	0.0039	0.592
		CA2	0.283	0.0439	<	0.401	0.0652	0.004	0.591
		primary somatosensory barrel field	0.271	0.0372	<	0.394	0.0678	0.004	0.591
		primary somatosensory shoulder	0.266	0.042	<	0.39	0.06	0.004	0.591
		trapezoid body	0.379	0.0587	<	0.494	0.0416	0.004	0.591
		5th cerebellar lobule	0.354	0.0351	<	0.431	0.0505	0.0046	0.567
		arcuate n.	0.306	0.0469	<	0.444	0.0929	0.0048	0.563
		2nd cerebellar lobule	0.351	0.0505	<	0.477	0.0806	0.0048	0.561
		CA3 hippocampus ventral	0.323	0.066	<	0.457	0.0373	0.0048	0.561
		external plexiform layer	0.411	0.043	<	0.5	0.0387	0.0058	0.533
		periaqueductal gray thalamus	0.306	0.0223	<	0.429	0.0908	0.0058	0.533
		ectorhinal ctx	0.336	0.0424	<	0.424	0.0619	0.0058	0.531
		ventral medial striatum	0.326	0.0544	<	0.42	0.0383	0.0059	0.53
		lateral amygdaloid n.	0.321	0.0543	<	0.439	0.0581	0.006	0.527
		raphe linear	0.374	0.0435	<	0.466	0.0675	0.007	0.505
		zona incerta	0.4	0.0351	<	0.539	0.0871	0.007	0.503
		8th cerebellar lobule	0.34	0.0548	<	0.457	0.072	0.0072	0.501
		ventrolateral thalamic n.	0.306	0.0547	<	0.4	0.0462	0.0072	0.501
		9th cerebellar lobule	0.369	0.0422	<	0.471	0.0521	0.0072	0.499
		bed n. stria terminalis	0.346	0.0181	<	0.383	0.0229	0.0081	0.483
		frontal association ctx	0.357	0.0734	<	0.467	0.0377	0.0084	0.476
		anterior cingulate area	0.341	0.0481	<	0.43	0.0332	0.0085	0.475
		precuniform n.	0.29	0.0428	<	0.437	0.106	0.0086	0.474
		primary somatosensory ctx forelimb	0.287	0.0359	<	0.391	0.0607	0.0086	0.474
		diagonal band of Broca	0.339	0.0302	<	0.43	0.0681	0.0087	0.471
		primary motor ctx	0.313	0.0395	<	0.417	0.0588	0.0087	0.471
		lateral hypothalamus	0.391	0.0219	<	0.451	0.046	0.0101	0.45
		anterior pretectal n.	0.266	0.0461	<	0.387	0.0865	0.0103	0.447
		ventral anterior thalamic n.	0.299	0.0485	<	0.381	0.0628	0.0104	0.445
		ventral pallidum	0.323	0.025	<	0.416	0.0665	0.0121	0.423
		Lat	0.367	0.0407	<	0.486	0.0903	0.0141	0.401
		paramedian lobule	0.386	0.0519	<	0.46	0.0337	0.0147	0.394
		prerubral field	0.359	0.0414	<	0.473	0.105	0.0151	0.391
		simple lobule cerebellum	0.363	0.0382	<	0.436	0.0483	0.0175	0.37
		anterior hypothalamic area	0.276	0.0395	<	0.361	0.0793	0.0176	0.369
		CA3 dorsal	0.306	0.0559	<	0.407	0.0632	0.0176	0.369
		posterior hypothalamic area	0.319	0.0334	<	0.389	0.0747	0.0176	0.369
		red n.	0.341	0.0555	<	0.453	0.086	0.0178	0.367
		copula of the pyramis	0.384	0.0556	<	0.459	0.0297	0.018	0.366
		White Matter	0.464	0.0374	<	0.504	0.0257	0.0196	0.353
		visual 2 ctx	0.343	0.0281	<	0.401	0.0521	0.0205	0.347
		intercalated amygdaloid n.	0.324	0.073	<	0.429	0.0727	0.0212	0.343
		facial n.	0.446	0.031	<	0.487	0.0269	0.0279	0.304
		inferior olivary complex	0.321	0.223	<	0.457	0.205	0.0289	0.298
		premammillary n.	0.3	0.0608	<	0.4	0.099	0.0289	0.298
		suprachiasmatic n.	0.299	0.0478	<	0.424	0.12	0.0295	0.296
		substantia nigra reticularis	0.466	0.042	<	0.511	0.0204	0.0336	0.278
		ventral medial n.	0.27	0.0316	<	0.379	0.0878	0.034	0.276
		motor trigeminal n.	0.361	0.0344	<	0.437	0.0515	0.0344	0.275
		median raphe n.	0.403	0.0468	<	0.471	0.0604	0.0385	0.259
		medial amygdaloid n.	0.41	0.0645	<	0.521	0.0917	0.0387	0.258
		habenula n.	0.341	0.0358	<	0.406	0.0574	0.0402	0.253
		paraflocculus cerebellum	0.394	0.0331	<	0.446	0.0435	0.0462	0.234
		glomerular layer	0.441	0.0344	<	0.474	0.0532	0.0467	0.233
		pontine reticular n. caudal	0.394	0.0387	<	0.449	0.0521	0.0467	0.233
		visual 1 ctx	0.353	0.0315	<	0.41	0.0569	0.0467	0.233
		reticular n.	0.471	0.0871	<	0.546	0.0257	0.0472	0.232
		CA1 dorsal	0.344	0.058	<	0.419	0.0708	0.0529	0.216
		medial dorsal thalamic n.	0.324	0.0565		0.39	0.0523	0.0537	0.214
		medial pretectal area	0.337	0.081		0.436	0.0894	0.0539	0.213
		1st cerebellar lobule	0.37	0.0462		0.443	0.0776	0.0545	0.212
		substantia nigra compacta	0.446	0.0424		0.497	0.0407	0.0616	0.196
		7th cerebellar lobule	0.367	0.0634		0.45	0.0606	0.063	0.193
		olivary n.	0.43	0.0551		0.503	0.0718	0.0633	0.192
		central gray	0.374	0.0387		0.453	0.0905	0.0636	0.192
		medial mammillary n.	0.291	0.0561		0.384	0.094	0.0639	0.191
		pontine reticular n. oral	0.439	0.0329		0.487	0.0515	0.0702	0.179
		raphe magnus	0.41	0.0191		0.481	0.104	0.0714	0.176
		PCRt	0.427	0.0256		0.463	0.0446	0.0724	0.175
		flocculus cerebellum	0.406	0.0416		0.457	0.0399	0.0727	0.174
		central amygdaloid n.	0.374	0.0351		0.406	0.0251	0.0811	0.16
		periolivary n.	0.366	0.0341		0.416	0.0591	0.0832	0.157
		substantia innominata	0.389	0.0682		0.453	0.0783	0.096	0.139
		anterior thalamic nuclei	0.321	0.0649		0.371	0.0612	0.1067	0.125
		medial cerebellar n. fastigial	0.383	0.0138		0.436	0.067	0.1075	0.124
		locus ceruleus	0.457	0.0468		0.51	0.077	0.1094	0.122
		pedunculopontine tegmental area	0.407	0.0382		0.486	0.0873	0.1094	0.122
		reticulotegmental n.	0.417	0.035		0.479	0.0724	0.1235	0.107
		central medial thalamic n.	0.294	0.0506		0.359	0.0784	0.124	0.107
		parabrachial n.	0.437	0.0605		0.499	0.0604	0.1244	0.106
		supramammillary n.	0.341	0.0546		0.394	0.0479	0.1244	0.106
		anterior lobe pituitary	0.344	0.0627		0.391	0.0694	0.14	0.0918
		dorsal medial n.	0.297	0.0269		0.351	0.0731	0.1404	0.0914
		lateral septal n.	0.419	0.0291		0.441	0.0279	0.1576	0.0776
		interposed n.	0.401	0.0279		0.437	0.0754	0.1585	0.077
		dorsal raphe	0.347	0.0482		0.44	0.122	0.1594	0.0763
		10th cerebellar lobule	0.414	0.0483		0.467	0.0778	0.1754	0.065
		vestibular n.	0.399	0.0524		0.44	0.0808	0.1773	0.0638
		supraoptic n.	0.407	0.0706		0.454	0.0391	0.1984	0.0508
		retrosplenial caudal ctx	0.387	0.0407		0.413	0.0364	0.1998	0.05
		sub coeruleus n.	0.419	0.0363		0.45	0.042	0.1998	0.05
		neural lobe pituitary	0.353	0.0607		0.387	0.104	0.2233	0.0375
		cochlear n.	0.423	0.0541		0.463	0.0531	0.2737	0.0153
		dorsomedial tegmental area	0.431	0.0363		0.474	0.102	0.2743	0.0151
		solitary tract n.	0.433	0.039		0.46	0.107	0.2753	0.0147
		triangular septal n.	0.31	0.0432		0.357	0.0808	0.2764	0.0143
		subiculum dorsal	0.416	0.0547		0.464	0.0812	0.2769	0.0141
		interpeduncular n.	0.444	0.0447		0.471	0.0393	0.2997	0.00585
		White Matter	0.503	0.0706		0.531	0.0339	0.3008	0.00548
		principal sensory n. trigeminal	0.477	0.0214		0.499	0.0441	0.3019	0.00511
		lateral dorsal thalamic n.	0.34	0.113		0.399	0.122	0.3045	0.00419
		gigantocellular reticular n. pons	0.449	0.0302		0.464	0.0793	0.3363	0.00584
		retrochiasmatic n.	0.334	0.0739		0.357	0.12	0.3679	0.0146
		retrosplenial rostral ctx	0.394	0.0493		0.41	0.0554	0.3679	0.0146
		pineal gland	0.41	0.0271		0.423	0.0842	0.4042	0.0235
		6th cerebellar lobule	0.431	0.0398		0.411	0.0511	0.4397	0.0311
		cortical amygdaloid n.	0.439	0.0596		0.469	0.0219	0.4408	0.0313
		pontine nuclei	0.42	0.0224		0.414	0.132	0.4723	0.0373
		root of trigeminal nerve	0.516	0.019		0.494	0.0535	0.4758	0.0379
		globus pallidus	0.446	0.0714		0.476	0.0346	0.5215	0.0454
		raphe obscurus n.	0.351	0.247		0.357	0.185	0.6073	0.0567
		DPGi	0.414	0.0702		0.427	0.112	0.6081	0.0568
		extended amydala	0.446	0.0568		0.457	0.0535	0.6085	0.0568
		paraventricular n.	0.391	0.046		0.426	0.0748	0.6999	0.0656
		ventral tegmental area	0.441	0.0279		0.446	0.0424	0.7475	0.069
		caudal piriform ctx	0.381	0.046		0.396	0.0215	0.8462	0.074
		medial septum	0.436	0.0321		0.437	0.0599	0.8465	0.0741
		paraventricular nuclus	0.327	0.0298		0.354	0.0665	0.8465	0.0741
		crus 1 of ansiform lobule	0.393	0.0281		0.393	0.0522	0.9488	0.0766
		crus 2 of ansiform lobule	0.413	0.0442		0.417	0.0431	0.9489	0.0766
