# Supplementary material for: Using multimodal MRI to investigate alterations in brain structure and function in the BBZDR/Wor rat model of type 2 diabetes
Source: Animal Model Exp Med. 2020 Dec 29;3(4):285–94. doi: 10.1002/ame2.12140 (PMC7824967; doi:10.1002/ame2.12140)
Supplement: Supplementary file 3 — Table 1ADC [file AME2-3-285-s003.xlsx]

## Sheet: Sheet1
	Apparent Diffusion Coefficient
		Control			BBDRZ/Wo
	Brain Area	Ave	SD		Ave	SD	P-val	Ω sq
	basal amygdaloid n.	2.13	0.144	>	1.87	0.0744	0.0017	0.722
	lateral amygdaloid n.	2.2	0.143	>	1.83	0.121	0.0017	0.722
	pontine reticular n. caudal	2.54	0.294	>	2.05	0.194	0.0017	0.722
	PCRt	2.62	0.247	>	1.83	0.389	0.0017	0.72
	caudal piriform ctx	2.18	0.122	>	1.61	0.126	0.0017	0.72
	gigantocellular reticular n. pons	2.79	0.282	>	2.03	0.418	0.0017	0.719
	retrosplenial rostral ctx	2.55	0.216	>	2.09	0.145	0.0017	0.719
	ventral subiculum	2.42	0.291	>	1.95	0.129	0.0017	0.719
	cortical amygdaloid n.	2.42	0.221	>	1.84	0.22	0.0021	0.688
	frontal association ctx	2.59	0.151	>	1.78	0.278	0.0026	0.655
	habenula n.	3.03	0.211	>	2.37	0.296	0.0026	0.653
	root of trigeminal nerve	3.12	0.262	>	2.25	0.479	0.0027	0.651
	anterior lobe pituitary	2.97	0.485	>	1.6	0.721	0.0027	0.651
	CA3 hippocampus ventral	2.29	0.183	>	1.94	0.112	0.0027	0.651
	crus 1 of ansiform lobule	2.19	0.344	>	1.48	0.279	0.0027	0.651
	entorhinal ctx	2.68	0.264	>	1.97	0.196	0.0027	0.651
	glomerular layer	2.66	0.116	>	1.87	0.442	0.0027	0.651
	paraflocculus cerebellum	2.29	0.18	>	1.86	0.221	0.0027	0.651
	solitary tract n.	2.91	0.445	>	1.97	0.358	0.0027	0.651
	superior colliculus	2.57	0.233	>	2.15	0.122	0.004	0.591
	dorsomedial tegmental area	2.57	0.285	>	2.15	0.128	0.004	0.589
	medial amygdaloid n.	2.84	0.213	>	2.41	0.182	0.004	0.588
	reticular n.	2.06	0.0838	>	1.87	0.108	0.0049	0.558
	CA1 hippocampus ventral	2.14	0.205	>	1.77	0.188	0.0059	0.53
	5th cerebellar lobule	2.85	0.29	>	2.16	0.299	0.006	0.529
	inferior colliculus	2.87	0.319	>	2.39	0.176	0.006	0.529
	visual 1 ctx	2.3	0.312	>	1.92	0.161	0.006	0.529
	central amygdaloid n.	2.42	0.226	>	1.99	0.174	0.006	0.527
	dentate gyrus ventral	2.67	0.352	>	2.13	0.157	0.006	0.527
	vestibular n.	2.86	0.378	>	2.21	0.254	0.006	0.527
	medial dorsal thalamic n.	2.18	0.145	>	1.9	0.175	0.0072	0.501
	ventral anterior thalamic n.	2.04	0.162		1.79	0.136	0.0087	0.472
	6th cerebellar lobule	2.43	0.47		1.65	0.194	0.0087	0.471
	principal sensory n. trigeminal	2.68	0.351		2.06	0.306	0.0087	0.471
	sub coeruleus n.	2.38	0.275		2.05	0.2	0.0087	0.471
	retrosplenial caudal ctx	2.59	0.283		2.1	0.235	0.0088	0.47
	simple lobule cerebellum	2.54	0.4		1.81	0.216	0.0088	0.47
	lateral posterior thalamic n.	2.33	0.274		1.98	0.184	0.0126	0.417
	medial mammillary n.	4.53	1.36		2.67	0.557	0.0127	0.416
	premammillary n.	3.54	0.453		2.52	0.798	0.0127	0.416
	raphe magnus	2.78	0.384		1.95	0.521	0.0127	0.416
	claustrum	1.92	0.124		1.75	0.108	0.015	0.392
	White Matter	2.18	0.106		2.01	0.136	0.015	0.392
	parabrachial n.	2.38	0.216		2.06	0.169	0.0177	0.368
	dorsal lateral striatum	1.91	0.101		1.76	0.0914	0.018	0.366
	insular ctx	2.06	0.115		1.84	0.181	0.018	0.366
	lateral geniculate	2.17	0.161		1.87	0.191	0.018	0.366
	facial n.	2.79	0.335		2.02	0.671	0.0181	0.365
	anterior amygdaloid n.	2.4	0.237		2.16	0.135	0.0181	0.365
	anterior olfactory n.	2.15	0.159		1.85	0.223	0.0181	0.365
	anterior pretectal n.	2.18	0.182		1.92	0.167	0.0181	0.365
	arcuate n.	3.42	0.63		2.27	0.946	0.0181	0.365
	secondary motor ctx	2.52	0.153		2.11	0.259	0.0181	0.365
	neural lobe pituitary	3.63	0.79		2.15	1.05	0.0181	0.365
	retrochiasmatic n.	3.32	0.625		2.32	0.818	0.0181	0.365
	anterior thalamic nuclei	2.09	0.15		1.86	0.14	0.0212	0.343
	external plexiform layer	2.4	0.118		1.9	0.375	0.0213	0.342
	infralimbic ctx	2.15	0.18		1.9	0.194	0.0213	0.342
	DPGi	3.19	0.411		2.48	0.577	0.025	0.319
	ventral lateral striatum	1.99	0.144		1.8	0.126	0.025	0.319
	endopiriform n.	2.03	0.17		1.83	0.119	0.0252	0.318
	CA2	2.05	0.116		1.87	0.139	0.0253	0.317
	granular cell layer	2.26	0.144		1.98	0.312	0.0253	0.317
	lateral septal n.	2.28	0.153		2.07	0.14	0.0253	0.317
	posterior hypothalamic area	2.47	0.287		2.17	0.151	0.0253	0.317
	pineal gland	4.44	1.25		2.65	0.972	0.0253	0.317
	ventral posteriolateral thalamic n.	1.98	0.106		1.79	0.13	0.0253	0.317
	zona incerta	2.17	0.216		1.94	0.119	0.0253	0.317
	motor trigeminal n.	2.32	0.275		2.11	0.325	0.0295	0.296
	ventrolateral thalamic n.	2.05	0.162		1.84	0.148	0.0295	0.296
	olivary n.	2.97	0.466		2.17	0.899	0.0297	0.295
	posterior thalamic n.	2.03	0.159		1.83	0.17	0.0348	0.273
	ventromedial thalamic n.	2.11	0.242		1.87	0.129	0.0348	0.273
	ventral posteriolmedial thalamic n.	2.01	0.162		1.82	0.143	0.0348	0.273
	auditory ctx	1.99	0.17		1.78	0.156	0.035	0.272
	dentate gyrus dorsal	2.18	0.192		1.95	0.217	0.035	0.272
	median raphe n.	2.41	0.205		2.11	0.18	0.035	0.272
	perirhinal ctx	2.33	0.287		1.93	0.282	0.035	0.272
	paraventricular n.	2.68	0.286		2.24	0.323	0.035	0.272
	primary somatosensory ctx jaw	1.96	0.0658		1.79	0.204	0.035	0.272
	ventral orbital ctx	2.01	0.157		1.79	0.14	0.035	0.272
	ventral medial striatum	1.95	0.148		1.8	0.116	0.0405	0.252
	CA1 dorsal	2.06	0.0967		1.92	0.162	0.0407	0.252
	intercalated amygdaloid n.	2.42	0.305		2.08	0.18	0.0407	0.252
	ventral pallidum	2.12	0.171		1.96	0.162	0.0474	0.231
	medial geniculate	2.27	0.21		1.95	0.232	0.0476	0.23
	periaqueductal gray thalamus	2.44	0.21		2.18	0.203	0.0476	0.23
	olfactory tubercles	2.63	0.28		2.31	0.256	0.0476	0.23
	trapezoid body	2.79	0.379		2.14	0.51	0.0476	0.23
	accumbens core	1.99	0.185		1.8	0.152	0.0547	0.212
	lateral orbital ctx	2.01	0.129		1.81	0.164	0.0547	0.212
	4th cerebellar lobule	2.43	0.417		2.02	0.185	0.055	0.211
	parafascicular thalamic n.	2.14	0.22		1.92	0.141	0.0633	0.192
	prerubral field	2.15	0.25		1.97	0.108	0.0633	0.192
	CA3 dorsal	2.02	0.0873		1.9	0.155	0.0636	0.192
	secondary somaotsensory ctx	1.91	0.0914		1.76	0.166	0.0636	0.192
	7th cerebellar lobule	2.21	0.441		1.71	0.338	0.0639	0.191
	crus 2 of ansiform lobule	2.19	0.398		1.69	0.479	0.0639	0.191
	lemniscal n.	2.87	0.315		2.53	0.293	0.0639	0.191
	pontine nuclei	2.92	0.389		2.07	0.994	0.0639	0.191
	reticulotegmental n.	2.49	0.315		2.19	0.47	0.0639	0.191
	bed n. stria terminalis	2.08	0.183		1.9	0.15	0.0639	0.191
	central gray	2.6	0.298		2.3	0.241	0.073	0.174
	accumbens shell	2.04	0.162		1.87	0.164	0.0733	0.173
	anterior cingulate area	2.28	0.124		2.08	0.22	0.0733	0.173
	dorsal raphe	3.22	0.518		2.66	0.62	0.0733	0.173
	visual 2 ctx	2.13	0.367		1.88	0.142	0.0842	0.155
	flocculus cerebellum	2.59	0.189		2.38	0.235	0.0845	0.155
	pontine reticular n. oral	2.29	0.252		2.1	0.232	0.0845	0.155
	supramammillary n.	4.29	1.19		3.19	0.54	0.0845	0.155
	central medial thalamic n.	2.08	0.221		1.87	0.208	0.0963	0.138
	primary somatosensory ctx upper lip	1.88	0.0534		1.78	0.175	0.1083	0.123
	10th cerebellar lobule	2.54	0.383		2.24	0.285	0.1098	0.122
	8th cerebellar lobule	2.13	0.293		1.89	0.31	0.1098	0.122
	medial septum	2.33	0.287		2.08	0.275	0.1098	0.122
	periolivary n.	2.94	0.466		2.17	1.12	0.1098	0.122
	medial cerebellar n. fastigial	2.31	0.266		2.07	0.259	0.1102	0.121
	rostral piriform ctx	2.27	0.248		2.02	0.206	0.1244	0.106
	triangular septal n.	2.5	0.405		2.17	0.274	0.1244	0.106
	2nd cerebellar lobule	2.25	0.276		2.05	0.284	0.1248	0.106
	globus pallidus	1.95	0.158		1.83	0.109	0.1248	0.106
	primary motor ctx	2.22	0.128		2	0.258	0.1248	0.106
	prelimbic ctx	2.03	0.15		1.87	0.2	0.1248	0.106
	3rd cerebellar lobule	2.24	0.202		2.05	0.272	0.1413	0.0907
	ectorhinal ctx	2.34	0.54		1.9	0.268	0.1417	0.0903
	Ventricle	2.89	0.4		2.53	0.353	0.1417	0.0903
	9th cerebellar lobule	2.26	0.316		2.05	0.349	0.1594	0.0763
	pedunculopontine tegmental area	2.22	0.231		1.99	0.227	0.1594	0.0763
	White Matter	2.27	0.197		2.12	0.178	0.1783	0.0631
	extended amydala	2.1	0.205		1.92	0.136	0.1792	0.0625
	primary somatosensory ctx barrel field	1.93	0.0938		1.86	0.155	0.1792	0.0625
	cochlear n.	2.88	0.402		2.58	0.422	0.1792	0.0625
	dorsal medial striatum	1.98	0.147		1.85	0.124	0.1989	0.0506
	parietal ctx	2.14	0.262		1.97	0.138	0.2008	0.0494
	primary somatosensory ctx hindlimb	2.18	0.19		2.08	0.278	0.2238	0.0372
	reticular n. midbrain	2.24	0.2		2.07	0.211	0.2243	0.037
	medial orbital ctx	2.28	0.36		2.05	0.229	0.2248	0.0367
	reuniens n.	2.14	0.245		1.98	0.154	0.2248	0.0367
	red n.	2.21	0.213		2.07	0.18	0.2496	0.0252
	temporal ctx	2.14	0.292		1.95	0.318	0.2496	0.0252
	raphe obscurus n.	2.13	1.51		1.93	0.919	0.2753	0.0147
	interpeduncular n.	2.76	0.47		2.46	0.469	0.2769	0.0141
	magnocellular preoptic n.	2.61	0.273		2.44	0.175	0.3056	0.00383
	precuniform n.	2.08	0.171		1.93	0.229	0.3062	0.00365
	substantia nigra reticularis	2.67	0.351		2.45	0.308	0.3062	0.00365
	lateral hypothalamus	2.65	0.271		2.46	0.191	0.3374	0.00616
	raphe linear	2.54	0.225		2.36	0.332	0.3379	0.00631
	locus ceruleus	2.44	0.318		2.23	0.316	0.3706	0.0153
	medial preoptic area	2.29	0.175		2.45	0.353	0.3706	0.0153
	inferior olivary complex	1.97	1.36		1.76	0.977	0.4042	0.0235
	medial pretectal area	2.92	0.53		2.5	0.477	0.4057	0.0238
	ventral medial n.	2.67	0.183		2.56	0.395	0.4062	0.024
	lateral dorsal thalamic n.	2.01	0.149		1.89	0.169	0.4423	0.0316
	primary somatosensory ctx forelimb	2	0.0912		1.93	0.224	0.4423	0.0316
	paraventricular nuclus	2.38	0.278		2.26	0.18	0.4428	0.0317
	subthalamic n.	2.27	0.263		2.49	0.39	0.4428	0.0317
	primary somatosensory ctx shoulder	2.11	0.167		2.02	0.177	0.4822	0.039
	supraoptic n.	2.61	0.437		2.85	0.658	0.4822	0.039
	dorsal medial n.	2.37	0.256		2.26	0.176	0.6089	0.0569
	lateral preoptic area	2.18	0.19		2.1	0.177	0.6089	0.0569
	substantia innominata	2.32	0.231		2.48	0.408	0.6089	0.0569
	primary somatosensory ctx trunk	2.18	0.241		2.08	0.212	0.6529	0.0614
	subiculum dorsal	2.07	0.178		2.03	0.253	0.6533	0.0615
	tenia tecta ctx	2.86	0.325		2.67	0.32	0.6547	0.0616
	substantia nigra compacta	2.3	0.267		2.36	0.415	0.7489	0.0691
	diagonal band of Broca	2.51	0.263		2.53	0.233	0.7494	0.0691
	1st cerebellar lobule	2.36	0.305		2.38	0.503	0.848	0.0741
	suprachiasmatic n.	2.4	0.337		2.24	0.481	0.848	0.0741
	ventral tegmental area	2.8	0.315		2.88	0.534	0.848	0.0741
	anterior hypothalamic area	2.28	0.189		2.27	0.271	0.898	0.0757
	interposed n.	2.43	0.547		2.3	0.329	0.8981	0.0757
	paramedian lobule	2.25	0.306		2.16	0.594	0.949	0.0766
	copula of the pyramis	2.75	0.635		2.58	0.558	0.9491	0.0766
	Lat	2.24	0.323		2.17	0.335	0.9491	0.0766
