# Supplementary material for: Using multimodal MRI to investigate alterations in brain structure and function in the BBZDR/Wor rat model of type 2 diabetes
Source: Animal Model Exp Med. 2020 Dec 29;3(4):285–94. doi: 10.1002/ame2.12140 (PMC7824967; doi:10.1002/ame2.12140)
Supplement: Supplementary file 4 — Table 1AD [file AME2-3-285-s004.xlsx]

## Sheet: L1_Comp_Diabetes_Ctrl
Non-parametric Kruskal-Wallis Test: Lower P value(0.05)indicates higher significance
Dbts	DWI Parameter Mean Value
Region of Interest(ROI)	caudal piriform ctx	root of trigeminal nerve	PCRt	gigantocellular reticular nucleus pons	solitary tract nucleus	crus 1 of ansiform lobule	habenula nucleus	glomerular layer	anterior lobe pituitary	pontine reticular nucleus caudal	6th cerebellar lobule	principal sensory nucleus trigeminal	central amygdaloid nucleus	5th cerebellar lobule	cortical amygdaloid nucleus	frontal association ctx	medial mammillary nucleus	vestibular nucleus	lateral septal nucleus	raphe magnus	retrosplenial caudal ctx	entorhinal ctx	external plexiform layer	DPGi	facial nucleus	neural lobe pituitary	pineal gland	simple lobule cerebellum	retrosplenial rostral ctx	superior colliculus	lateral amygdaloid nucleus	medial dorsal thalamic nucleus	primary somatosensory ctx barrel field	dorsomedial tegmental area	median raphe nucleus	visual 1 ctx	paraflocculus cerebellum	paraventricular nucleus	pontine nuclei	medial preoptic area	medial septum	retrochiasmatic nucleus	parabrachial nucleus	subthalamic nucleus	periolivary nucleus	substantia innominata	sub coeruleus nucleus	supraoptic nucleus	extended amydala
ROI-ID	102	8	97	56	144	37	60	57	19	107	9	112	30	6	35	55	86	160	78	122	125	52	53	46	11	92	101	140	126	147	68	82	130	45	87	156	99	118	106	89	91	119	96	146	110	139	148	143	49
20190117_110144_BMRI_DBTS_B1_1_1_L1	0.82	1.4	0.89	1.22	1.1	0.65	1	0.98	1.01	1.06	0.76	1.07	0.93	0.89	1.09	0.9	1.16	1.12	0.99	1.36	1	0.94	1.01	1.25	1.16	1.24	0.91	0.77	1	0.92	0.86	0.79	0.86	1	0.95	0.86	0.97	0.85	1.51	1.12	1.06	1.35	1	1.21	1.64	1.53	1.02	1.57	0.89
20190117_124638_BMRI_DBTS_B2_1_1_L1	0.81	1.49	1.03	1.1	0.87	0.74	1.29	1.33	0.96	1.09	0.86	1.21	1.01	1.26	1.03	1.25	0.99	0.96	1.13	1.27	0.99	1.23	1.37	0.95	1.54	1.04	1.19	1.06	1.19	1.1	0.87	0.98	1.03	0.93	1.07	0.97	1.12	1.12	1.57	1.22	1.2	1.14	1.04	1.44	1.81	1.47	1.13	2.05	1.14
20190117_144723_BMRI_DBTS_B3_1_1_L1	0.8	1.3	0.99	1.03	1.09	0.54	0.97	1.09	1.2	0.97	0.8	1.17	1.09	1.23	1.08	0.87	1.52	1.08	0.97	1.01	0.98	0.96	1.07	1.44	1.05	1.63	1.78	1.01	0.99	0.97	1.06	0.84	0.87	1.06	1.02	0.98	0.9	1.39	1.23	0.98	0.94	1.22	0.96	1.09	1.08	1.12	0.93	1.34	1.03
20190119_123811_BRMI_DBTS_R1_1_1_L1	0.92	1.14	0.89	0.91	0.91	0.92	1.13	1.1	0.66	0.97	0.98	0.96	0.94	0.93	0.95	0.85	1.3	0.89	1.08	0.58	1.22	1.08	1.07	0.85	1.04	0.88	1.9	0.87	0.98	0.99	0.92	0.9	0.84	1.05	1.11	1.01	1.03	1.03	0.83	1.11	0.97	1.02	1.13	1.53	0.94	1.25	0.89	1.31	0.92
20190119_151506_BRMI_DBTS_R2_1_1_L1	0.76	0.94	0.59	0.75	0.75	0.86	1.16	0.65	0.4	0.94	0.89	0.89	0.9	0.97	0.83	0.97	0.94	1.06	1.07	1	1.13	0.97	0.89	1.13	0.54	0.79	1.47	0.85	1.19	1.03	0.9	0.91	0.89	1.06	1.14	1.01	0.76	1.01	0.82	1.33	1.06	0.48	1.03	1.36	0.48	1.24	1.07	1.05	0.99
20190121_131206_BRMI_DBTS_R3_1_1_L1	0.81	0.83	0.9	1	0.96	0.83	1.17	0.97	0.48	1.03	0.83	1.12	0.82	1.11	0.94	0.89	1.35	1.25	1.04	0.88	1	0.84	0.91	1.25	0.74	0.29	1.29	0.89	0.84	1.1	0.88	0.99	0.83	1.3	1.24	0.92	1.04	1.33	0.22	1.53	0.85	1.05	1.25	1.59	0.5	1.23	1.16	1.57	0.86
20190121_191725_BRMI_DBTS_R4_1_1_L1	0.73	1.33	1.19	1.29	1.3	0.66	1.27	1.03	0.97	1.18	0.76	1.17	1.08	1.03	1.14	0.93	1.43	1.32	0.97	1.09	0.9	0.91	0.95	1.7	1.21	1.3	0.6	0.9	0.97	1.02	0.81	0.87	0.81	1.39	1.06	0.86	0.85	1.05	1.22	0.87	1.15	1.53	1.19	1.08	1.11	1.08	1.13	1.29	1
Average	0.807	1.2	0.926	1.04	0.997	0.743	1.14	1.02	0.811	1.03	0.84	1.08	0.967	1.06	1.01	0.951	1.24	1.1	1.04	1.03	1.03	0.99	1.04	1.22	1.04	1.02	1.31	0.907	1.02	1.02	0.9	0.897	0.876	1.11	1.08	0.944	0.953	1.11	1.06	1.17	1.03	1.11	1.09	1.33	1.08	1.27	1.05	1.45	0.976
StdDev	0.0594	0.245	0.183	0.183	0.181	0.135	0.122	0.204	0.3	0.0838	0.0785	0.119	0.0983	0.145	0.108	0.137	0.22	0.151	0.0616	0.257	0.107	0.128	0.163	0.288	0.325	0.429	0.461	0.0981	0.126	0.0662	0.0785	0.072	0.073	0.167	0.0922	0.065	0.124	0.189	0.471	0.22	0.122	0.331	0.107	0.206	0.51	0.168	0.105	0.318	0.0954
Median	0.81	1.3	0.9	1.03	0.96	0.74	1.16	1.03	0.96	1.03	0.83	1.12	0.94	1.03	1.03	0.9	1.3	1.08	1.04	1.01	1	0.96	1.01	1.25	1.05	1.04	1.29	0.89	0.99	1.02	0.88	0.9	0.86	1.06	1.07	0.97	0.97	1.05	1.22	1.12	1.06	1.14	1.04	1.36	1.08	1.24	1.07	1.34	0.99
Min	0.73	0.83	0.59	0.75	0.75	0.54	0.97	0.65	0.4	0.94	0.76	0.89	0.82	0.89	0.83	0.85	0.94	0.89	0.97	0.58	0.9	0.84	0.89	0.85	0.54	0.29	0.6	0.77	0.84	0.92	0.81	0.79	0.81	0.93	0.95	0.86	0.76	0.85	0.22	0.87	0.85	0.48	0.96	1.08	0.48	1.08	0.89	1.05	0.86
Max	0.92	1.49	1.19	1.29	1.3	0.92	1.29	1.33	1.2	1.18	0.98	1.21	1.09	1.26	1.14	1.25	1.52	1.32	1.13	1.36	1.22	1.23	1.37	1.7	1.54	1.63	1.9	1.06	1.19	1.1	1.06	0.99	1.03	1.39	1.24	1.01	1.12	1.39	1.57	1.53	1.2	1.53	1.25	1.59	1.81	1.53	1.16	2.05	1.14
Ctrl
Region of Interest(ROI)	caudal piriform ctx	root of trigeminal nerve	PCRt	gigantocellular reticular nucleus pons	solitary tract nucleus	crus 1 of ansiform lobule	habenula nucleus	glomerular layer	anterior lobe pituitary	pontine reticular nucleus caudal	6th cerebellar lobule	principal sensory nucleus trigeminal	central amygdaloid nucleus	5th cerebellar lobule	cortical amygdaloid nucleus	frontal association ctx	medial mammillary nucleus	vestibular nucleus	lateral septal nucleus	raphe magnus	retrosplenial caudal ctx	entorhinal ctx	external plexiform layer	DPGi	facial nucleus	neural lobe pituitary	pineal gland	simple lobule cerebellum	retrosplenial rostral ctx	superior colliculus	lateral amygdaloid nucleus	medial dorsal thalamic nucleus	primary somatosensory ctx barrel field	dorsomedial tegmental area	median raphe nucleus	visual 1 ctx	paraflocculus cerebellum	paraventricular nucleus	pontine nuclei	medial preoptic area	medial septum	retrochiasmatic nucleus	parabrachial nucleus	subthalamic nucleus	periolivary nucleus	substantia innominata	sub coeruleus nucleus	supraoptic nucleus	extended amydala
ROI-ID	102	8	97	56	144	37	60	57	19	107	9	112	30	6	35	55	86	160	78	122	125	52	53	46	11	92	101	140	126	147	68	82	130	45	87	156	99	118	106	89	91	119	96	146	110	139	148	143	49
20190122_191610_BRMI_DBTS_G1_1_1_L1	0.99	1.41	1.15	1.33	1.15	0.85	1.29	1.32	1.16	1.18	0.82	1.08	1.04	1.05	1.15	1.22	2.05	1.15	1.08	1.46	1.15	1.15	1.26	1.27	1.44	1.49	1.76	0.84	1.1	0.96	0.94	0.9	0.77	1.11	1.08	0.98	1	1.35	1.57	0.98	0.97	1.8	1.04	1.17	1.56	1	1.13	1.21	0.95
20190122_204759_BRMI_DBTS_G2_1_1_L1	0.95	1.67	1.22	1.24	1.48	1.12	1.36	1.35	1.11	1.1	1.43	1.33	1.15	1.43	1.2	1.15	1.79	1.35	1.06	1.13	1.29	1.16	1.09	1.64	1.19	1.46	2	1.36	1.36	1.15	0.9	0.91	0.83	1.21	1.09	1.04	0.98	1.2	1.27	0.98	1.19	1.63	1.18	1.01	1.16	1.28	1.06	1.28	1.02
20190123_133441_BRMI_DBTS_G3_1_1_L1	1.15	1.76	1.23	1.31	1.43	1.02	1.37	1.35	1.88	1.16	1.05	1.35	1.05	1.43	1.46	1.29	1.14	1.22	1.08	1.22	1.09	1.04	1.19	1.72	1.3	2.36	1.14	1.3	1.18	1.11	1.03	1.02	0.82	1.18	1.2	0.93	1.14	1.54	1.42	0.99	1.03	1.69	1.15	1.09	1.21	1.05	1.11	1.24	0.92
20190123_193619_BRMI_DBTS_G4_1_1_L1	1.18	1.81	1.57	1.7	1.61	1.12	1.25	1.22	1.24	1.55	1.27	1.6	1.24	1.34	1.5	1.35	1.78	1.67	1.14	1.67	1.09	1.47	1.14	1.87	1.76	1.2	1.99	1.15	1.12	1.12	1.14	0.98	0.8	1.44	1.38	0.98	1.27	1.22	1.74	1.1	1.2	1.66	1.39	1.38	1.82	1.37	1.5	1.73	1.2
20190123_212434_BRMI_DBTS_B1G1_1_1_L1	0.98	1.64	1.29	1.4	1.35	0.95	1.55	1.41	1.33	1.2	1.13	1.38	1.1	1.39	0.99	1.21	1.83	1.31	1.2	1.36	1.21	1.18	1.22	1.57	1.37	2.17	2.82	1.29	1.27	1.28	1	1.1	0.82	1.28	1.25	1.01	1.05	1.46	1.39	1.02	1.16	1.03	1.22	1.17	1.21	1.07	1.16	1.18	1.11
20190124_212925_BRMI_DBTS_B1R1_1_1_L1	1.02	1.58	1.3	1.47	1.33	0.93	1.4	1.28	1.16	1.23	1.19	1.38	1.19	1.27	1.27	0.99	2.04	1.37	1.19	1.27	1.32	1.2	1.09	1.48	1.4	1.38	2.73	1.04	1.11	1.06	0.91	1.03	0.86	1.3	1.15	1.07	1.02	1.07	1.38	0.91	1.36	0.96	1.23	1.13	1.44	1.2	1.17	1.31	1.17
20190125_175957_BRMI_DBTS_B1R2_1_3_L1	1	1.67	1.32	1.42	1.78	1.28	1.38	1.35	1.71	1.17	1.43	1.56	1.29	1.2	1.13	1.14	3.03	1.52	1.16	1.39	1.41	1.24	1.2	1.32	1.39	1.58	2.26	1.26	1.36	1.17	0.97	0.98	0.84	1.52	1.14	1.36	1.17	1.19	1.28	0.9	1.23	1.76	1.15	1.08	1.23	0.99	1.12	1.03	1.12
Average	1.04	1.65	1.3	1.41	1.45	1.04	1.37	1.33	1.37	1.23	1.19	1.38	1.15	1.3	1.24	1.19	1.95	1.37	1.13	1.36	1.22	1.21	1.17	1.55	1.41	1.66	2.1	1.18	1.21	1.12	0.984	0.989	0.82	1.29	1.18	1.05	1.09	1.29	1.44	0.983	1.16	1.5	1.19	1.15	1.38	1.14	1.18	1.28	1.07
StdDev	0.0893	0.13	0.134	0.149	0.204	0.146	0.0951	0.0608	0.303	0.148	0.217	0.17	0.0948	0.14	0.183	0.116	0.564	0.177	0.0569	0.177	0.122	0.132	0.0653	0.214	0.176	0.431	0.577	0.183	0.115	0.0986	0.083	0.0699	0.0289	0.145	0.105	0.143	0.106	0.167	0.167	0.0675	0.129	0.353	0.107	0.117	0.244	0.148	0.146	0.217	0.108
Median	1	1.67	1.29	1.4	1.43	1.02	1.37	1.35	1.24	1.18	1.19	1.38	1.15	1.34	1.2	1.21	1.83	1.35	1.14	1.36	1.21	1.18	1.19	1.57	1.39	1.49	2	1.26	1.18	1.12	0.97	0.98	0.82	1.28	1.15	1.01	1.05	1.22	1.39	0.98	1.19	1.66	1.18	1.13	1.23	1.07	1.13	1.24	1.11
Min	0.95	1.41	1.15	1.24	1.15	0.85	1.25	1.22	1.11	1.1	0.82	1.08	1.04	1.05	0.99	0.99	1.14	1.15	1.06	1.13	1.09	1.04	1.09	1.27	1.19	1.2	1.14	0.84	1.1	0.96	0.9	0.9	0.77	1.11	1.08	0.93	0.98	1.07	1.27	0.9	0.97	0.96	1.04	1.01	1.16	0.99	1.06	1.03	0.92
Max	1.18	1.81	1.57	1.7	1.78	1.28	1.55	1.41	1.88	1.55	1.43	1.6	1.29	1.43	1.5	1.35	3.03	1.67	1.2	1.67	1.41	1.47	1.26	1.87	1.76	2.36	2.82	1.36	1.36	1.28	1.14	1.1	0.86	1.52	1.38	1.36	1.27	1.54	1.74	1.1	1.36	1.8	1.39	1.38	1.82	1.37	1.5	1.73	1.2
KW p Value	0.0017	0.0027	0.0027	0.0027	0.0027	0.004	0.0049	0.0058	0.006	0.0072	0.0087	0.0087	0.0088	0.0126	0.0127	0.0127	0.0127	0.0127	0.0175	0.0178	0.0178	0.0181	0.025	0.0252	0.0253	0.0253	0.0253	0.0253	0.0346	0.0348	0.0407	0.0462	0.0542	0.0547	0.055	0.0613	0.0639	0.0639	0.0733	0.0832	0.0835	0.0845	0.096	0.109	0.11	0.11	0.123	0.124	0.125
effect size: Omega sq	0.72	0.653	0.653	0.651	0.651	0.589	0.558	0.533	0.529	0.501	0.472	0.472	0.47	0.417	0.416	0.416	0.416	0.416	0.37	0.367	0.367	0.365	0.319	0.318	0.317	0.317	0.317	0.317	0.274	0.273	0.252	0.234	0.213	0.212	0.211	0.197	0.191	0.191	0.173	0.157	0.156	0.155	0.139	0.122	0.122	0.121	0.107	0.106	0.106
[truncated: 125 more columns]

## Sheet: Table
Wild-Type vs Diabetic - Axial Diffusivity
	Control
Brain Area	AVE	SD		AVE	SD	P-val	Ω Sq
caudal piriform ctx	1.04	0.0893		0.807	0.0594	0.0017	0.72
root of trigeminal nerve	1.65	0.13		1.2	0.245	0.0027	0.653
PCRt	1.3	0.134		0.926	0.183	0.0027	0.653
gigantocellular reticular nucleus pons	1.41	0.149		1.04	0.183	0.0027	0.651
solitary tract nucleus	1.45	0.204		0.997	0.181	0.0027	0.651
crus 1 of ansiform lobule	1.04	0.146		0.743	0.135	0.004	0.589
habenula nucleus	1.37	0.0951		1.14	0.122	0.0049	0.558
glomerular layer	1.33	0.0608		1.02	0.204	0.0058	0.533
anterior lobe pituitary	1.37	0.303		0.811	0.3	0.006	0.529
pontine reticular nucleus caudal	1.23	0.148		1.03	0.0838	0.0072	0.501
6th cerebellar lobule	1.19	0.217		0.84	0.0785	0.0087	0.472
principal sensory nucleus trigeminal	1.38	0.17		1.08	0.119	0.0087	0.472
central amygdaloid nucleus	1.15	0.0948		0.967	0.0983	0.0088	0.47
5th cerebellar lobule	1.3	0.14		1.06	0.145	0.0126	0.417
cortical amygdaloid nucleus	1.24	0.183		1.01	0.108	0.0127	0.416
frontal association ctx	1.19	0.116		0.951	0.137	0.0127	0.416
medial mammillary nucleus	1.95	0.564		1.24	0.22	0.0127	0.416
vestibular nucleus	1.37	0.177		1.1	0.151	0.0127	0.416
lateral septal nucleus	1.13	0.0569		1.04	0.0616	0.0175	0.37
raphe magnus	1.36	0.177		1.03	0.257	0.0178	0.367
retrosplenial caudal ctx	1.22	0.122		1.03	0.107	0.0178	0.367
entorhinal ctx	1.21	0.132		0.99	0.128	0.0181	0.365
external plexiform layer	1.17	0.0653		1.04	0.163	0.025	0.319
DPGi	1.55	0.214		1.22	0.288	0.0252	0.318
facial nucleus	1.41	0.176		1.04	0.325	0.0253	0.317
neural lobe pituitary	1.66	0.431		1.02	0.429	0.0253	0.317
pineal gland	2.1	0.577		1.31	0.461	0.0253	0.317
simple lobule cerebellum	1.18	0.183		0.907	0.0981	0.0253	0.317
retrosplenial rostral ctx	1.21	0.115		1.02	0.126	0.0346	0.274
superior colliculus	1.12	0.0986		1.02	0.0662	0.0348	0.273
lateral amygdaloid nucleus	0.984	0.083		0.9	0.0785	0.0407	0.252
medial dorsal thalamic nucleus	0.989	0.0699		0.897	0.072	0.0462	0.234
primary somatosensory ctx barrel field	0.82	0.0289		0.876	0.073	0.0542	0.213
dorsomedial tegmental area	1.29	0.145		1.11	0.167	0.0547	0.212
median raphe nucleus	1.18	0.105		1.08	0.0922	0.055	0.211
visual 1 ctx	1.05	0.143		0.944	0.065	0.0613	0.197
paraflocculus cerebellum	1.09	0.106		0.953	0.124	0.0639	0.191
paraventricular nucleus	1.29	0.167		1.11	0.189	0.0639	0.191
pontine nuclei	1.44	0.167		1.06	0.471	0.0733	0.173
medial preoptic area	0.983	0.0675		1.17	0.22	0.0832	0.157
medial septum	1.16	0.129		1.03	0.122	0.0835	0.156
retrochiasmatic nucleus	1.5	0.353		1.11	0.331	0.0845	0.155
parabrachial nucleus	1.19	0.107		1.09	0.107	0.096	0.139
subthalamic nucleus	1.15	0.117		1.33	0.206	0.109	0.122
periolivary nucleus	1.38	0.244		1.08	0.51	0.11	0.122
substantia innominata	1.14	0.148		1.27	0.168	0.11	0.121
sub coeruleus nucleus	1.18	0.146		1.05	0.105	0.123	0.107
supraoptic nucleus	1.28	0.217		1.45	0.318	0.124	0.106
extended amydala	1.07	0.108		0.976	0.0954	0.125	0.106
inferior colliculus	1.27	0.137		1.14	0.0976	0.14	0.0918
primary somatosensory ctx shoulder	0.887	0.0535		0.966	0.116	0.14	0.0914
secondary motor ctx	1.12	0.0629		1.06	0.157	0.141	0.0907
premammillary nucleus	1.56	0.208		1.23	0.308	0.141	0.0911
dorsal raphe	1.46	0.226		1.3	0.22	0.142	0.0903
supramammillary nucleus	1.93	0.535		1.5	0.254	0.142	0.0903
ventral subiculum	1.1	0.166		1.01	0.123	0.142	0.0903
diagonal band of Broca	1.17	0.117		1.27	0.126	0.159	0.0763
posterior hypothalamic area	1.11	0.107		1.03	0.125	0.159	0.0763
trapezoid body	1.32	0.229		1.13	0.28	0.159	0.0763
globus pallidus	1	0.122		0.944	0.0447	0.178	0.0634
bed nucleus stria terminalis	0.956	0.0728		0.9	0.08	0.178	0.0631
7th cerebellar lobule	1.02	0.191		0.877	0.159	0.179	0.0628
anterior olfactory nucleus	1.01	0.0842		0.957	0.106	0.179	0.0625
primary motor ctx	0.98	0.0351		0.976	0.154	0.179	0.0628
olivary nucleus	1.47	0.264		1.14	0.482	0.179	0.0628
cochlear nucleus	1.41	0.164		1.29	0.161	0.179	0.0625
White Matter	1.24	0.145		1.17	0.0754	0.179	0.0628
lateral posterior thalamic nucleus	1	0.101		0.946	0.0943	0.2	0.0497
paraventricular nuclus	1.08	0.11		1.02	0.133	0.2	0.0497
perirhinal ctx	1.05	0.12		0.984	0.144	0.2	0.0497
anterior thalamic nuclei	0.944	0.0985		0.874	0.0793	0.201	0.0494
crus 2 of ansiform lobule	1.07	0.189		0.87	0.208	0.224	0.037
interpeduncular nucleus	1.4	0.214		1.25	0.231	0.224	0.037
tenia tecta ctx	1.22	0.132		1.28	0.153	0.224	0.037
primary somatosensory ctx forelimb	0.859	0.0254		0.923	0.111	0.245	0.0271
reticular nucleus	1.11	0.12		1.06	0.0658	0.249	0.0255
lateral geniculate	0.96	0.0532		0.93	0.0777	0.274	0.0151
White Matter	1.13	0.0764		1.08	0.057	0.274	0.0151
motor trigeminal nucleus	1.08	0.145		1.04	0.178	0.276	0.0143
dentate gyrus ventral	1.17	0.167		1.08	0.136	0.276	0.0143
arcuate nucleus	1.51	0.3		1.18	0.427	0.277	0.0139
triangular septal nucleus	1.11	0.204		0.993	0.171	0.277	0.0139
Ventricle	1.37	0.181		1.27	0.147	0.277	0.0141
secondary somaotsensory ctx	0.791	0.0302		0.824	0.0873	0.301	0.00529
primary somatosensory ctx upper lip	0.79	0.0153		0.821	0.0701	0.333	0.00472
raphe obscurus nucleus	1.12	0.803		0.963	0.482	0.336	0.00568
central medial thalamic nucleus	0.913	0.0921		0.86	0.101	0.337	0.00616
lateral preoptic area	0.971	0.0703		1.02	0.116	0.337	0.006
medial pretectal area	1.32	0.167		1.23	0.203	0.337	0.006
ectorhinal ctx	1.06	0.269		0.937	0.138	0.338	0.00631
claustrum	0.859	0.0615		0.877	0.0678	0.366	0.0142
ventral anterior thalamic nucleus	0.887	0.0637		0.839	0.0689	0.368	0.0146
CA3 hippocampus ventral	1.04	0.102		0.997	0.0875	0.37	0.015
lateral orbital ctx	0.866	0.0565		0.906	0.106	0.37	0.0152
pontine reticular nucleus oral	1.16	0.139		1.1	0.111	0.37	0.0152
reticulotegmental nucleus	1.24	0.163		1.12	0.226	0.371	0.0153
4th cerebellar lobule	1.09	0.18		0.986	0.0955	0.405	0.0237
medial amygdaloid nucleus	1.4	0.12		1.34	0.0594	0.44	0.0312
medial orbital ctx	0.983	0.17		1.03	0.129	0.442	0.0316
ventral orbital ctx	0.861	0.062		0.89	0.0772	0.443	0.0317
CA1 dorsal	0.953	0.0486		0.944	0.0976	0.48	0.0387
anterior hypothalamic area	0.984	0.0872		1.05	0.168	0.481	0.0389
anterior cingulate area	1.03	0.0456		1.03	0.129	0.481	0.0389
intercalated amygdaloid nucleus	1.09	0.165		1.03	0.118	0.481	0.0389
visual 2 ctx	0.97	0.173		0.906	0.069	0.481	0.0389
precuniform nucleus	0.899	0.0863		0.971	0.189	0.482	0.039
medial cerebellar nucleus fastigial	1.09	0.132		1.02	0.149	0.516	0.0446
interposed nucleus	1.17	0.267		1.13	0.13	0.521	0.0454
inferior olivary complex	0.997	0.696		0.959	0.519	0.521	0.0453
8th cerebellar lobule	0.97	0.155		0.953	0.176	0.522	0.0454
CA3 dorsal	0.897	0.0716		0.924	0.0834	0.522	0.0454
substantia nigra reticularis	1.37	0.197		1.31	0.174	0.522	0.0455
dentate gyrus dorsal	0.934	0.0802		0.913	0.0966	0.564	0.0515
locus ceruleus	1.26	0.177		1.19	0.188	0.564	0.0515
magnocellular preoptic nucleus	1.22	0.16		1.26	0.0264	0.564	0.0514
ventral lateral striatum	0.864	0.0635		0.846	0.0602	0.564	0.0514
dentate n cerebellum	1.04	0.174		1.14	0.255	0.565	0.0516
paramedian lobule	1.06	0.191		1.11	0.296	0.565	0.0516
CA1 hippocampus ventral	0.927	0.123		0.904	0.126	0.605	0.0565
basal amygdaloid nucleus	0.966	0.0898		0.927	0.0189	0.608	0.0568
CA2	0.88	0.0554		0.9	0.0833	0.608	0.0567
insular ctx	0.901	0.0549		0.889	0.0979	0.608	0.0568
ventrolateral thalamic nucleus	0.903	0.0685		0.874	0.0744	0.608	0.0567
pedunculopontine tegmental area	1.08	0.132		1.05	0.162	0.651	0.0612
10th cerebellar lobule	1.24	0.216		1.15	0.204	0.653	0.0615
accumbens core	0.911	0.0752		0.9	0.0796	0.653	0.0615
subiculum dorsal	1.05	0.0577		1.05	0.112	0.653	0.0614
copula of the pyramis	1.31	0.367		1.28	0.266	0.654	0.0616
dorsal medial striatum	0.909	0.0713		0.929	0.0511	0.654	0.0615
lemniscal nucleus	1.32	0.144		1.27	0.17	0.654	0.0615
parafascicular thalamic nucleus	0.929	0.0928		0.919	0.108	0.7	0.0656
anterior pretectal nucleus	0.933	0.0789		0.909	0.0841	0.701	0.0656
auditory ctx	0.849	0.0674		0.859	0.0832	0.701	0.0657
medial geniculate	1.03	0.0848		1.01	0.156	0.701	0.0657
ventromedial thalamic nucleus	0.951	0.0871		0.94	0.0858	0.701	0.0656
flocculus cerebellum	1.25	0.11		1.22	0.149	0.748	0.069
periaqueductal gray thalamus	1.08	0.0979		1.08	0.171	0.748	0.069
rostral piriform ctx	1.02	0.129		0.997	0.0998	0.749	0.0691
red nucleus	1.02	0.0986		1.05	0.146	0.749	0.0691
substantia nigra compacta	1.17	0.146		1.23	0.229	0.749	0.0691
1st cerebellar lobule	1.11	0.173		1.19	0.312	0.797	0.0719
dorsal lateral striatum	0.879	0.0696		0.866	0.0364	0.797	0.0719
dorsal medial nucleus	1.04	0.0967		1.04	0.13	0.798	0.0719
posterior thalamic nucleus	0.883	0.0613		0.886	0.0961	0.798	0.0719
reuniens nucleus	0.93	0.0904		0.924	0.106	0.798	0.0719
primary somatosensory ctx trunk	0.939	0.101		0.976	0.136	0.798	0.0719
suprachiasmatic nucleus	1.05	0.147		1.08	0.179	0.798	0.0719
ventral posteriolmedial thalamic nucleus	0.917	0.0695		0.923	0.0979	0.798	0.0719
3rd cerebellar lobule	0.986	0.0889		1.01	0.159	0.847	0.0741
infralimbic ctx	0.94	0.079		0.929	0.0838	0.847	0.0741
lateral hypothalamus	1.26	0.106		1.24	0.101	0.847	0.0741
prelimbic ctx	0.903	0.0765		0.963	0.152	0.847	0.0741
ventral medial striatum	0.89	0.0896		0.877	0.0506	0.847	0.0741
accumbens shell	0.941	0.0736		0.936	0.107	0.848	0.0741
granular cell layer	1.05	0.0894		1.07	0.136	0.848	0.0741
lateral dorsal thalamic nucleus	0.936	0.148		0.913	0.119	0.848	0.0741
raphe linear	1.21	0.0969		1.18	0.173	0.848	0.0741
ventral pallidum	0.963	0.0734		0.957	0.0966	0.848	0.0741
9th cerebellar lobule	1.06	0.182		1.05	0.219	0.898	0.0757
anterior amygdaloid nucleus	1.08	0.133		1.07	0.065	0.898	0.0757
prerubral field	0.999	0.0944		1.02	0.144	0.898	0.0757
parietal ctx	0.939	0.113		0.937	0.0793	0.898	0.0757
temporal ctx	0.943	0.145		0.941	0.159	0.898	0.0757
olfactory tubercles	1.21	0.153		1.2	0.119	0.898	0.0757
ventral medial nucleus	1.15	0.0744		1.21	0.205	0.898	0.0757
ventral tegmental area	1.4	0.15		1.4	0.23	0.898	0.0757
zona incerta	1.04	0.109		1.06	0.126	0.898	0.0757
2nd cerebellar lobule	1.03	0.122		1.05	0.189	0.949	0.0766
reticular nucleus midbrain	1.03	0.092		1.05	0.161	0.949	0.0766
central gray	1.22	0.186		1.15	0.131	1	0.0769
endopiriform nucleus	0.949	0.089		0.93	0.0557	1	0.0769
primary somatosensory ctx hindlimb	0.947	0.0754		0.981	0.145	1	0.0769
primary somatosensory ctx jaw	0.851	0.0353		0.863	0.104	1	0.0769
ventral posteriolateral thalamic nucleus	0.979	0.0389		0.976	0.0746	1	0.0769
