# Supplementary material for: Using multimodal MRI to investigate alterations in brain structure and function in the BBZDR/Wor rat model of type 2 diabetes
Source: Animal Model Exp Med. 2020 Dec 29;3(4):285–94. doi: 10.1002/ame2.12140 (PMC7824967; doi:10.1002/ame2.12140)
Supplement: Supplementary file 5 — Table 1RD [file AME2-3-285-s005.xlsx]

## Sheet: RD_Comp_Diabetes_Ctrl
Non-parametric Kruskal-Wallis Test: Lower P value(0.05)indicates higher significance
Dbts	DWI Parameter Mean Value
Region of Interest(ROI)	10th cerebellar lobule	1st cerebellar lobule	2nd cerebellar lobule	3rd cerebellar lobule	4th cerebellar lobule	5th cerebellar lobule	motor trigeminal nucleus	root of trigeminal nerve	6th cerebellar lobule	7th cerebellar lobule	facial nucleus	8th cerebellar lobule	9th cerebellar lobule	anterior thalamic nuclei	anterior amygdaloid nucleus	accumbens core	accumbens shell	anterior hypothalamic area	anterior lobe pituitary	anterior olfactory nucleus	anterior pretectal nucleus	arcuate nucleus	auditory ctx	basal amygdaloid nucleus	CA1 dorsal	CA1 hippocampus ventral	CA2	CA3 dorsal	CA3 hippocampus ventral	central amygdaloid nucleus	anterior cingulate area	central gray	claustrum	central medial thalamic nucleus	cortical amygdaloid nucleus	copula of the pyramis	crus 1 of ansiform lobule	crus 2 of ansiform lobule	diagonal band of Broca	dentate gyrus dorsal	dentate gyrus ventral	dorsal lateral striatum	dorsal medial nucleus	dorsal medial striatum	dorsomedial tegmental area	DPGi	dorsal raphe	subiculum dorsal	extended amydala
ROI-ID	1	2	3	4	5	6	7	8	9	10	11	12	13	14	15	16	17	18	19	20	21	22	23	24	25	26	27	28	29	30	31	32	33	34	35	36	37	38	39	40	41	42	43	44	45	46	47	48	49
20190117_110144_BMRI_DBTS_B1_1_1_RD	0.56	0.54	0.45	0.49	0.44	0.46	0.52	0.59	0.36	0.49	0.57	0.46	0.44	0.45	0.59	0.43	0.45	0.59	0.59	0.47	0.48	0.86	0.44	0.46	0.49	0.46	0.5	0.49	0.48	0.49	0.55	0.71	0.42	0.41	0.44	0.84	0.31	0.51	0.64	0.51	0.56	0.46	0.59	0.47	0.51	0.7	0.77	0.43	0.46
20190117_124638_BMRI_DBTS_B2_1_1_RD	0.66	0.62	0.54	0.57	0.56	0.69	0.6	0.69	0.44	0.42	0.77	0.48	0.49	0.57	0.57	0.53	0.53	0.62	0.39	0.59	0.62	0.54	0.51	0.49	0.54	0.47	0.53	0.55	0.49	0.52	0.61	0.7	0.52	0.64	0.43	0.84	0.37	0.32	0.71	0.57	0.52	0.49	0.66	0.5	0.61	0.67	0.72	0.48	0.51
20190117_144723_BMRI_DBTS_B3_1_1_RD	0.46	0.47	0.49	0.5	0.54	0.56	0.45	0.6	0.34	0.27	0.5	0.37	0.42	0.47	0.55	0.48	0.46	0.61	0.7	0.44	0.47	0.79	0.41	0.52	0.39	0.45	0.4	0.39	0.5	0.59	0.48	0.51	0.4	0.5	0.47	0.43	0.24	0.22	0.6	0.4	0.53	0.39	0.6	0.36	0.58	0.83	0.98	0.37	0.47
20190119_123811_BRMI_DBTS_R1_1_1_RD	0.49	0.74	0.61	0.52	0.53	0.48	0.5	0.52	0.5	0.52	0.43	0.54	0.59	0.53	0.58	0.46	0.48	0.61	0.25	0.44	0.58	0.31	0.53	0.47	0.53	0.46	0.54	0.53	0.45	0.51	0.5	0.53	0.43	0.55	0.39	0.64	0.43	0.44	0.68	0.62	0.52	0.48	0.67	0.49	0.5	0.39	0.56	0.59	0.52
20190119_151506_BRMI_DBTS_R2_1_1_RD	0.56	0.73	0.38	0.45	0.47	0.51	0.5	0.36	0.39	0.4	0.25	0.4	0.48	0.49	0.45	0.42	0.47	0.53	0.16	0.38	0.5	0.28	0.42	0.41	0.49	0.38	0.49	0.48	0.43	0.49	0.55	0.52	0.41	0.47	0.32	0.57	0.42	0.37	0.51	0.52	0.55	0.43	0.59	0.46	0.49	0.44	0.37	0.53	0.48
20190121_131206_BRMI_DBTS_R3_1_1_RD	0.58	0.57	0.49	0.63	0.58	0.63	0.68	0.37	0.46	0.49	0.32	0.6	0.6	0.49	0.49	0.4	0.43	0.74	0.16	0.41	0.44	0.24	0.45	0.45	0.51	0.37	0.46	0.45	0.47	0.47	0.51	0.51	0.43	0.46	0.36	0.59	0.45	0.66	0.69	0.5	0.45	0.45	0.6	0.48	0.44	0.59	0.48	0.61	0.44
20190121_191725_BRMI_DBTS_R4_1_1_RD	0.52	0.5	0.51	0.48	0.52	0.53	0.48	0.52	0.34	0.33	0.57	0.44	0.48	0.46	0.56	0.45	0.42	0.55	0.51	0.42	0.47	0.76	0.45	0.51	0.47	0.44	0.48	0.49	0.49	0.54	0.48	0.54	0.44	0.49	0.47	0.61	0.34	0.36	0.59	0.49	0.52	0.43	0.56	0.47	0.49	0.77	0.87	0.41	0.41
Average	0.547	0.596	0.496	0.52	0.52	0.551	0.533	0.521	0.404	0.417	0.487	0.47	0.5	0.494	0.541	0.453	0.463	0.607	0.394	0.45	0.509	0.54	0.459	0.473	0.489	0.433	0.486	0.483	0.473	0.516	0.526	0.574	0.436	0.503	0.411	0.646	0.366	0.411	0.631	0.516	0.521	0.447	0.61	0.461	0.517	0.627	0.679	0.489	0.47
StdDev	0.0655	0.107	0.0716	0.0611	0.0493	0.0828	0.0797	0.121	0.0632	0.092	0.174	0.0794	0.0695	0.0424	0.0518	0.0431	0.0364	0.0675	0.214	0.0678	0.0659	0.266	0.0449	0.0377	0.0498	0.0407	0.0469	0.0525	0.025	0.0399	0.0472	0.09	0.0395	0.0739	0.057	0.148	0.075	0.142	0.0701	0.0685	0.0353	0.034	0.04	0.0467	0.0582	0.164	0.218	0.0917	0.0383
Median	0.56	0.57	0.49	0.5	0.53	0.53	0.5	0.52	0.39	0.42	0.5	0.46	0.48	0.49	0.56	0.45	0.46	0.61	0.39	0.44	0.48	0.54	0.45	0.47	0.49	0.45	0.49	0.49	0.48	0.51	0.51	0.53	0.43	0.49	0.43	0.61	0.37	0.37	0.64	0.51	0.52	0.45	0.6	0.47	0.5	0.67	0.72	0.48	0.47
Min	0.46	0.47	0.38	0.45	0.44	0.46	0.45	0.36	0.34	0.27	0.25	0.37	0.42	0.45	0.45	0.4	0.42	0.53	0.16	0.38	0.44	0.24	0.41	0.41	0.39	0.37	0.4	0.39	0.43	0.47	0.48	0.51	0.4	0.41	0.32	0.43	0.24	0.22	0.51	0.4	0.45	0.39	0.56	0.36	0.44	0.39	0.37	0.37	0.41
Max	0.66	0.74	0.61	0.63	0.58	0.69	0.68	0.69	0.5	0.52	0.77	0.6	0.6	0.57	0.59	0.53	0.53	0.74	0.7	0.59	0.62	0.86	0.53	0.52	0.54	0.47	0.54	0.55	0.5	0.59	0.61	0.71	0.52	0.64	0.47	0.84	0.45	0.66	0.71	0.62	0.56	0.49	0.67	0.5	0.61	0.83	0.98	0.61	0.52
Ctrl	DWI Parameter Mean Value
Region of Interest(ROI)	10th cerebellar lobule	1st cerebellar lobule	2nd cerebellar lobule	3rd cerebellar lobule	4th cerebellar lobule	5th cerebellar lobule	motor trigeminal nucleus	root of trigeminal nerve	6th cerebellar lobule	7th cerebellar lobule	facial nucleus	8th cerebellar lobule	9th cerebellar lobule	anterior thalamic nuclei	anterior amygdaloid nucleus	accumbens core	accumbens shell	anterior hypothalamic area	anterior lobe pituitary	anterior olfactory nucleus	anterior pretectal nucleus	arcuate nucleus	auditory ctx	basal amygdaloid nucleus	CA1 dorsal	CA1 hippocampus ventral	CA2	CA3 dorsal	CA3 hippocampus ventral	central amygdaloid nucleus	anterior cingulate area	central gray	claustrum	central medial thalamic nucleus	cortical amygdaloid nucleus	copula of the pyramis	crus 1 of ansiform lobule	crus 2 of ansiform lobule	diagonal band of Broca	dentate gyrus dorsal	dentate gyrus ventral	dorsal lateral striatum	dorsal medial nucleus	dorsal medial striatum	dorsomedial tegmental area	DPGi	dorsal raphe	subiculum dorsal	extended amydala
ROI-ID	1	2	3	4	5	6	7	8	9	10	11	12	13	14	15	16	17	18	19	20	21	22	23	24	25	26	27	28	29	30	31	32	33	34	35	36	37	38	39	40	41	42	43	44	45	46	47	48	49
20190122_191610_BRMI_DBTS_G1_1_1_RD	0.6	0.64	0.54	0.57	0.53	0.62	0.61	0.62	0.42	0.45	0.77	0.48	0.56	0.53	0.66	0.52	0.54	0.63	0.76	0.58	0.54	0.86	0.5	0.57	0.54	0.58	0.55	0.53	0.6	0.62	0.62	0.73	0.51	0.53	0.62	0.85	0.45	0.44	0.69	0.59	0.71	0.52	0.64	0.51	0.63	0.61	0.71	0.53	0.5
20190122_204759_BRMI_DBTS_G2_1_1_RD	0.65	0.6	0.62	0.65	0.86	0.85	0.62	0.78	0.72	0.61	0.64	0.59	0.58	0.51	0.66	0.47	0.51	0.61	0.72	0.52	0.59	1.02	0.56	0.58	0.49	0.62	0.58	0.53	0.6	0.61	0.58	0.6	0.5	0.56	0.56	0.63	0.61	0.56	0.73	0.55	0.7	0.49	0.6	0.49	0.62	0.96	1.11	0.43	0.46
20190123_133441_BRMI_DBTS_G3_1_1_RD	0.59	0.56	0.65	0.66	0.78	0.81	0.58	0.75	0.51	0.5	0.63	0.54	0.56	0.51	0.64	0.5	0.51	0.6	0.87	0.63	0.62	0.83	0.54	0.56	0.54	0.56	0.55	0.53	0.53	0.54	0.6	0.62	0.5	0.49	0.57	0.59	0.53	0.52	0.57	0.57	0.59	0.49	0.6	0.5	0.57	0.85	0.81	0.49	0.51
20190123_193619_BRMI_DBTS_G4_1_1_RD	0.83	0.77	0.7	0.69	0.67	0.79	0.77	0.82	0.68	0.68	0.85	0.69	0.75	0.63	0.78	0.65	0.65	0.76	0.71	0.62	0.69	1.09	0.59	0.65	0.62	0.7	0.66	0.57	0.7	0.74	0.56	0.78	0.59	0.71	0.64	0.93	0.66	0.64	0.79	0.66	0.83	0.57	0.83	0.56	0.67	0.84	0.73	0.64	0.66
20190123_212434_BRMI_DBTS_B1G1_1_1_RD	0.58	0.61	0.71	0.69	0.69	0.84	0.61	0.72	0.66	0.63	0.66	0.62	0.61	0.61	0.61	0.54	0.53	0.67	0.81	0.54	0.71	0.76	0.57	0.55	0.6	0.58	0.6	0.61	0.58	0.57	0.65	0.7	0.54	0.59	0.55	0.58	0.53	0.51	0.64	0.65	0.74	0.53	0.68	0.55	0.59	0.93	0.99	0.57	0.53
20190124_212925_BRMI_DBTS_B1R1_1_1_RD	0.63	0.59	0.52	0.54	0.55	0.72	0.56	0.68	0.56	0.48	0.65	0.5	0.53	0.65	0.68	0.56	0.57	0.66	0.73	0.55	0.62	0.89	0.58	0.57	0.57	0.6	0.59	0.59	0.66	0.69	0.69	0.69	0.55	0.65	0.58	0.68	0.5	0.49	0.69	0.72	0.79	0.52	0.68	0.61	0.62	0.7	0.79	0.46	0.47
20190125_175957_BRMI_DBTS_B1R2_1_3_RD	0.69	0.62	0.52	0.58	0.61	0.79	0.59	0.76	0.8	0.81	0.64	0.64	0.62	0.57	0.58	0.52	0.53	0.62	0.99	0.55	0.58	1.24	0.66	0.62	0.52	0.61	0.57	0.57	0.71	0.68	0.65	0.72	0.52	0.57	0.6	0.8	0.74	0.76	0.59	0.62	0.89	0.5	0.6	0.52	0.81	0.83	1.01	0.48	0.48
Average	0.653	0.627	0.609	0.626	0.67	0.774	0.62	0.733	0.621	0.594	0.691	0.58	0.601	0.573	0.659	0.537	0.549	0.65	0.799	0.57	0.621	0.956	0.571	0.586	0.554	0.607	0.586	0.561	0.626	0.636	0.621	0.691	0.53	0.586	0.589	0.723	0.574	0.56	0.671	0.623	0.75	0.517	0.661	0.534	0.644	0.817	0.879	0.514	0.516
StdDev	0.0869	0.0678	0.0825	0.0613	0.12	0.0802	0.0693	0.0665	0.131	0.128	0.0847	0.0768	0.0724	0.0582	0.0634	0.0574	0.0491	0.0548	0.102	0.0416	0.0604	0.169	0.0491	0.036	0.0454	0.0457	0.0378	0.0324	0.0663	0.0709	0.0453	0.0628	0.0327	0.0739	0.0329	0.138	0.101	0.108	0.0776	0.0588	0.0978	0.0281	0.0825	0.042	0.0796	0.124	0.156	0.0718	0.068
Median	0.63	0.61	0.62	0.65	0.67	0.79	0.61	0.75	0.66	0.61	0.65	0.59	0.58	0.57	0.66	0.52	0.53	0.63	0.76	0.55	0.62	0.89	0.57	0.57	0.54	0.6	0.58	0.57	0.6	0.62	0.62	0.7	0.52	0.57	0.58	0.68	0.53	0.52	0.69	0.62	0.74	0.52	0.64	0.52	0.62	0.84	0.81	0.49	0.5
Min	0.58	0.56	0.52	0.54	0.53	0.62	0.56	0.62	0.42	0.45	0.63	0.48	0.53	0.51	0.58	0.47	0.51	0.6	0.71	0.52	0.54	0.76	0.5	0.55	0.49	0.56	0.55	0.53	0.53	0.54	0.56	0.6	0.5	0.49	0.55	0.58	0.45	0.44	0.57	0.55	0.59	0.49	0.6	0.49	0.57	0.61	0.71	0.43	0.46
Max	0.83	0.77	0.71	0.69	0.86	0.85	0.77	0.82	0.8	0.81	0.85	0.69	0.75	0.65	0.78	0.65	0.65	0.76	0.99	0.63	0.71	1.24	0.66	0.65	0.62	0.7	0.66	0.61	0.71	0.74	0.69	0.78	0.59	0.71	0.64	0.93	0.74	0.76	0.79	0.72	0.89	0.57	0.83	0.61	0.81	0.96	1.11	0.64	0.66
KW p Value	0.015	0.371	0.0149	0.0104	0.0151	0.004	0.0472	0.004	0.00596	0.0252	0.0149	0.025	0.0346	0.0176	0.00323	0.0126	0.00574	0.0949	0.00172	0.0125	0.0145	0.00866	0.004	0.00172	0.0241	0.0017	0.00172	0.0096	0.0017	0.00484	0.00585	0.0295	0.0071	0.0407	0.00172	0.306	0.00212	0.0472	0.403	0.0125	0.00166	0.00251	0.077	0.00392	0.0059	0.025	0.0845	0.522	0.178
effect size: Omega sq	0.392	0.0153	0.393	0.445	0.391	0.589	0.232	0.589	0.529	0.318	0.393	0.319	0.274	0.369	0.622	0.417	0.534	0.14	0.72	0.418	0.397	0.472	0.589	0.72	0.324	0.722	0.72	0.457	0.722	0.56	0.531	0.296	0.502	0.252	0.72	0.00383	0.688	0.232	0.0232	0.418	0.726	0.662	0.167	0.592	0.53	0.319	0.155	0.0454	0.0634
[truncated: 125 more columns]

## Sheet: Sheet1
Wild-Type vs Diabetic - Radial Diffusivity
Brain Area	AVE	SD		AVE	SD	P-val	Ω Sq
secondary motor ctx	0.653	0.0869		0.547	0.0655	0.00164	0.728
dentate gyrus ventral	0.627	0.0678		0.596	0.107	0.00166	0.726
ventral subiculum	0.609	0.0825		0.496	0.0716	0.00166	0.726
entorhinal ctx	0.626	0.0613		0.52	0.0611	0.00168	0.724
lateral amygdaloid nucleus	0.67	0.12		0.52	0.0493	0.00168	0.724
CA1 hippocampus ventral	0.774	0.0802		0.551	0.0828	0.0017	0.722
CA3 hippocampus ventral	0.62	0.0693		0.533	0.0797	0.0017	0.722
paraflocculus cerebellum	0.733	0.0665		0.521	0.121	0.0017	0.722
caudal piriform ctx	0.621	0.131		0.404	0.0632	0.0017	0.722
retrosplenial rostral ctx	0.594	0.128		0.417	0.092	0.0017	0.722
anterior lobe pituitary	0.691	0.0847		0.487	0.174	0.00172	0.72
basal amygdaloid nucleus	0.58	0.0768		0.47	0.0794	0.00172	0.72
CA2	0.601	0.0724		0.5	0.0695	0.00172	0.72
cortical amygdaloid nucleus	0.573	0.0582		0.494	0.0424	0.00172	0.72
frontal association ctx	0.659	0.0634		0.541	0.0518	0.00172	0.72
PCRt	0.537	0.0574		0.453	0.0431	0.00172	0.72
glomerular layer	0.549	0.0491		0.463	0.0364	0.00175	0.719
insular ctx	0.65	0.0548		0.607	0.0675	0.00202	0.695
crus 1 of ansiform lobule	0.799	0.102		0.394	0.214	0.00212	0.688
dorsal lateral striatum	0.57	0.0416		0.45	0.0678	0.00251	0.662
inferior colliculus	0.621	0.0604		0.509	0.0659	0.00259	0.657
superior colliculus	0.956	0.169		0.54	0.266	0.00262	0.655
habenula nucleus	0.571	0.0491		0.459	0.0449	0.00268	0.651
primary somatosensory ctx jaw	0.586	0.036		0.473	0.0377	0.00316	0.626
simple lobule cerebellum	0.554	0.0454		0.489	0.0498	0.00319	0.624
anterior amygdaloid nucleus	0.607	0.0457		0.433	0.0407	0.00323	0.622
visual 1 ctx	0.586	0.0378		0.486	0.0469	0.00326	0.621
ventral lateral striatum	0.561	0.0324		0.483	0.0525	0.0038	0.597
dorsal medial striatum	0.626	0.0663		0.473	0.025	0.00392	0.592
lateral orbital ctx	0.636	0.0709		0.516	0.0399	0.00396	0.591
pontine reticular nucleus caudal	0.621	0.0453		0.526	0.0472	0.00396	0.591
ventral orbital ctx	0.691	0.0628		0.574	0.09	0.00396	0.591
5th cerebellar lobule	0.53	0.0327		0.436	0.0395	0.004	0.589
root of trigeminal nerve	0.586	0.0739		0.503	0.0739	0.004	0.589
auditory ctx	0.589	0.0329		0.411	0.057	0.004	0.589
trapezoid body	0.723	0.138		0.646	0.148	0.004	0.589
ventral posteriolateral thalamic nucleus	0.574	0.101		0.366	0.075	0.0048	0.561
central amygdaloid nucleus	0.56	0.108		0.411	0.142	0.00484	0.56
medial geniculate	0.671	0.0776		0.631	0.0701	0.00484	0.56
vestibular nucleus	0.623	0.0588		0.516	0.0685	0.00484	0.56
zona incerta	0.75	0.0978		0.521	0.0353	0.00489	0.558
accumbens shell	0.517	0.0281		0.447	0.034	0.00574	0.534
rostral piriform ctx	0.661	0.0825		0.61	0.04	0.00574	0.534
ventral anterior thalamic nucleus	0.534	0.042		0.461	0.0467	0.00574	0.534
ventral posteriolmedial thalamic nucleus	0.644	0.0796		0.517	0.0582	0.00579	0.533
anterior cingulate area	0.817	0.124		0.627	0.164	0.00585	0.531
olfactory tubercles	0.879	0.156		0.679	0.218	0.00585	0.531
ventromedial thalamic nucleus	0.514	0.0718		0.489	0.0917	0.00585	0.531
dorsomedial tegmental area	0.516	0.068		0.47	0.0383	0.0059	0.53
6th cerebellar lobule	0.639	0.134		0.484	0.0716	0.00596	0.529
endopiriform nucleus	0.543	0.0446		0.45	0.0383	0.00596	0.529
intercalated amygdaloid nucleus	0.737	0.066		0.494	0.042	0.00596	0.529
medial amygdaloid nucleus	0.613	0.0454		0.431	0.11	0.00596	0.529
perirhinal ctx	0.671	0.0501		0.583	0.0531	0.00596	0.529
raphe magnus	0.697	0.0454		0.416	0.0781	0.00601	0.527
prelimbic ctx	0.687	0.0727		0.493	0.128	0.00704	0.503
claustrum	0.667	0.0442		0.424	0.12	0.0071	0.502
parafascicular thalamic nucleus	0.471	0.0508		0.441	0.0372	0.00716	0.501
solitary tract nucleus	0.607	0.0364		0.454	0.0974	0.00716	0.501
external plexiform layer	0.831	0.0667		0.614	0.0927	0.00723	0.499
lateral posterior thalamic nucleus	0.667	0.0875		0.524	0.0645	0.00822	0.48
reticular nucleus	0.8	0.0935		0.621	0.0515	0.0083	0.479
primary motor ctx	0.603	0.0599		0.486	0.0655	0.00851	0.475
lateral geniculate	0.577	0.0309		0.476	0.0454	0.00859	0.474
precuniform nucleus	0.634	0.143		0.581	0.115	0.00859	0.474
arcuate nucleus	0.487	0.337		0.4	0.231	0.00866	0.472
gigantocellular reticular nucleus pons	0.683	0.137		0.606	0.125	0.00873	0.471
infralimbic ctx	0.606	0.0443		0.463	0.0355	0.00873	0.471
paraventricular nucleus	0.601	0.0828		0.517	0.0687	0.00873	0.471
medial mammillary nucleus	0.593	0.082		0.52	0.0843	0.00881	0.47
CA3 dorsal	0.536	0.0721		0.489	0.0758	0.0096	0.457
ventrolateral thalamic nucleus	0.606	0.0577		0.469	0.0677	0.0102	0.449
red nucleus	0.693	0.0822		0.613	0.061	0.0103	0.446
3rd cerebellar lobule	0.777	0.0885		0.634	0.081	0.0104	0.445
posterior hypothalamic area	0.573	0.0386		0.45	0.0476	0.0104	0.445
retrosplenial caudal ctx	0.663	0.0888		0.514	0.0559	0.0104	0.445
premammillary nucleus	0.603	0.0634		0.539	0.0385	0.0105	0.444
secondary somaotsensory ctx	0.574	0.0571		0.514	0.0416	0.012	0.424
White Matter	0.616	0.05		0.513	0.0626	0.012	0.424
reticular nucleus midbrain	0.699	0.0546		0.527	0.0556	0.0122	0.422
lemniscal nucleus	0.693	0.0652		0.591	0.084	0.0123	0.42
anterior olfactory nucleus	0.594	0.0562		0.497	0.0663	0.0125	0.418
dentate gyrus dorsal	0.723	0.0734		0.534	0.108	0.0125	0.418
accumbens core	0.607	0.0668		0.527	0.0692	0.0126	0.417
flocculus cerebellum	0.616	0.0621		0.47	0.0705	0.0127	0.416
posterior thalamic nucleus	1.29	0.406		0.711	0.184	0.0144	0.398
anterior pretectal nucleus	0.61	0.0608		0.517	0.0626	0.0145	0.397
primary somatosensory ctx barrel field	0.649	0.0981		0.509	0.0991	0.0145	0.397
prerubral field	0.656	0.0605		0.641	0.074	0.0146	0.395
ventral medial striatum	0.801	0.194		0.634	0.153	0.0147	0.394
2nd cerebellar lobule	0.583	0.0793		0.526	0.0832	0.0149	0.393
facial nucleus	0.983	0.188		0.56	0.312	0.0149	0.393
periaqueductal gray thalamus	0.753	0.114		0.514	0.211	0.0149	0.393
10th cerebellar lobule	0.65	0.0877		0.621	0.0267	0.015	0.392
4th cerebellar lobule	0.679	0.0596		0.551	0.0654	0.0151	0.391
neural lobe pituitary	0.593	0.0765		0.483	0.0544	0.0151	0.391
principal sensory nucleus trigeminal	0.659	0.0609		0.453	0.106	0.0151	0.391
ventral pallidum	0.604	0.0663		0.5	0.0486	0.0173	0.371
medial dorsal thalamic nucleus	0.597	0.0461		0.453	0.0535	0.0175	0.37
anterior thalamic nuclei	0.683	0.0916		0.569	0.0273	0.0176	0.369
primary somatosensory ctx shoulder	1.17	0.342		0.673	0.262	0.0176	0.369
pedunculopontine tegmental area	0.57	0.0321		0.4	0.0351	0.0177	0.368
sub coeruleus nucleus	0.624	0.0608		0.511	0.0598	0.0177	0.368
granular cell layer	0.99	0.138		0.641	0.252	0.018	0.366
magnocellular preoptic nucleus	0.59	0.0622		0.524	0.153	0.018	0.366
olivary nucleus	0.743	0.115		0.503	0.262	0.018	0.366
pineal gland	0.656	0.0806		0.507	0.0645	0.0181	0.365
medial orbital ctx	0.563	0.0616		0.503	0.0663	0.0206	0.346
lateral preoptic area	0.571	0.0498		0.47	0.0577	0.0212	0.343
CA1 dorsal	0.784	0.11		0.544	0.308	0.0241	0.324
bed nucleus stria terminalis	0.576	0.0802		0.476	0.0519	0.0244	0.323
reuniens nucleus	0.646	0.0925		0.487	0.0981	0.0245	0.322
visual 2 ctx	0.591	0.0481		0.48	0.06	0.0245	0.322
supramammillary nucleus	0.639	0.0873		0.471	0.0706	0.0247	0.321
parabrachial nucleus	0.563	0.0457		0.451	0.0543	0.0249	0.32
8th cerebellar lobule	0.597	0.0791		0.516	0.0428	0.025	0.319
DPGi	0.569	0.0593		0.473	0.0591	0.025	0.319
7th cerebellar lobule	0.694	0.0668		0.564	0.0789	0.0252	0.318
ectorhinal ctx	0.91	0.139		0.604	0.254	0.0253	0.317
parietal ctx	0.606	0.0768		0.524	0.0395	0.0291	0.298
central gray	0.667	0.0732		0.589	0.0972	0.0295	0.296
reticulotegmental nucleus	0.714	0.107		0.463	0.148	0.0295	0.296
median raphe nucleus	0.506	0.359		0.483	0.234	0.0342	0.275
9th cerebellar lobule	0.596	0.07		0.507	0.0489	0.0346	0.274
triangular septal nucleus	0.684	0.0875		0.531	0.0696	0.0346	0.274
primary somatosensory ctx upper lip	0.666	0.06		0.531	0.0219	0.0396	0.255
temporal ctx	0.476	0.0565		0.4	0.0238	0.0402	0.253
tenia tecta ctx	0.604	0.0565		0.506	0.0526	0.0405	0.252
central medial thalamic nucleus	0.626	0.0779		0.539	0.136	0.0407	0.252
motor trigeminal nucleus	0.556	0.0346		0.491	0.0508	0.0472	0.232
crus 2 of ansiform lobule	0.569	0.0372		0.504	0.0645	0.0472	0.232
retrochiasmatic nucleus	0.619	0.0628		0.547	0.0682	0.0472	0.232
primary somatosensory ctx hindlimb	0.554	0.0257		0.461	0.0615	0.0472	0.232
primary somatosensory ctx trunk	0.61	0.06		0.529	0.0471	0.0521	0.218
pontine reticular nucleus oral	0.619	0.0754		0.551	0.0402	0.0524	0.217
lateral septal nucleus	0.547	0.0214		0.476	0.0613	0.0613	0.197
primary somatosensory ctx forelimb	0.557	0.033		0.466	0.0519	0.0625	0.194
pontine nuclei	0.67	0.104		0.577	0.163	0.0633	0.192
lateral hypothalamus	0.591	0.0694		0.606	0.138	0.0721	0.175
medial cerebellar nucleus fastigial	0.68	0.11		0.451	0.0639	0.0727	0.174
dentate n. cerebellum	0.564	0.064		0.563	0.0941	0.073	0.174
dorsal medial nucleus	0.647	0.0848		0.574	0.0685	0.077	0.167
substantia nigra reticularis	0.666	0.128		0.699	0.18	0.0839	0.156
dorsal raphe	0.733	0.127		0.484	0.108	0.0845	0.155
anterior hypothalamic area	0.563	0.0559		0.499	0.0393	0.0949	0.14
ventral medial nucleus	0.563	0.0739		0.58	0.0963	0.108	0.123
medial pretectal area	0.726	0.0673		0.563	0.0512	0.11	0.121
periolivary nucleus	0.6	0.0686		0.503	0.0594	0.11	0.121
medial septum	1.18	0.336		0.841	0.156	0.141	0.0911
extended amydala	0.599	0.0769		0.501	0.0836	0.178	0.0634
raphe linear	0.694	0.104		0.589	0.0628	0.178	0.0631
locus ceruleus	0.82	0.0959		0.693	0.0986	0.2	0.0497
inferior olivary complex	0.709	0.0659		0.556	0.0842	0.222	0.038
globus pallidus	0.736	0.0789		0.504	0.12	0.223	0.0378
interpeduncular nucleus	0.76	0.112		0.631	0.103	0.25	0.0252
cochlear nucleus	0.623	0.0864		0.491	0.0534	0.25	0.0252
suprachiasmatic nucleus	0.583	0.0981		0.487	0.0479	0.275	0.0149
copula of the pyramis	0.576	0.058		0.476	0.0469	0.306	0.00383
paramedian lobule	0.734	0.13		0.643	0.132	0.37	0.015
1st cerebellar lobule	0.747	0.12		0.561	0.071	0.371	0.0153
diagonal band of Broca	0.574	0.0611		0.481	0.0441	0.403	0.0232
lateral dorsal thalamic nucleus	0.561	0.0438		0.474	0.0399	0.441	0.0314
raphe obscurus nucleus	0.579	0.0828		0.467	0.0395	0.52	0.0452
subiculum dorsal	0.761	0.0587		0.671	0.123	0.522	0.0454
interposed nucleus	0.53	0.0462		0.459	0.0422	0.564	0.0514
ventral tegmental area	0.576	0.0513		0.449	0.0511	0.609	0.0569
subthalamic nucleus	0.581	0.0524		0.5	0.0507	0.654	0.0615
paraventricular nuclus	0.501	0.0418		0.41	0.0387	0.748	0.069
medial preoptic area	0.547	0.0482		0.449	0.0521	0.749	0.0691
supraoptic nucleus	0.66	0.0663		0.471	0.0168	0.798	0.0719
substantia innominata	0.704	0.0864		0.736	0.155	0.848	0.0741
substantia nigra compacta	0.524	0.0264		0.466	0.0408	0.949	0.0766
